# Supplementary material for: Evaluation of the antidermatophytic activity of potassium salts of N-acylhydrazinecarbodithioates and their aminotriazole-thione derivatives
Source: Sci Rep. 2024 Feb 12;14:3521. doi: 10.1038/s41598-024-54025-9 (PMC10861498; doi:10.1038/s41598-024-54025-9)
Supplement: Supplementary file 8 — Supplementary Table S4. [file 41598_2024_54025_MOESM8_ESM.xlsx]

## Sheet: Arkusz1
Supplementary materials
Evaluation of the antidermatophytic activity of potassium salts of N-acylhydrazinecarbodithioates and their aminotriazole-thione derivatives
Ciesielska A.1, Kowalczyk A.1, Paneth A.2, Stączek P.1
1 Department of Molecular Microbiology, Faculty of Biology and Environmental Protection, University of Lodz, Banacha 12/16, 90-237 Lodz, Poland
2 Department of Organic Chemistry, Faculty of Pharmacy with Medical Analytics Division, Medical University of Lublin, Chodźki 4a, 20-093 Lublin, Poland
Gene stable ID	Gene name (2d compund vs control)	log2FoldChange
TERG_02210	gi|327305601|ref|XP_003237492.1| hypothetical protein TERG_02210	5.77585
TERG_08614	gi|327292418|ref|XP_003230908.1| hypothetical protein TERG_08614	5.66028
TERG_00182	gi|327306998|ref|XP_003238190.1| vacuolar ATP synthase subunit D	5.41793
TERG_00162	gi|327306958|ref|XP_003238170.1| membrane transporter	5.3196
TERG_00182	gi|607865909|gb|EZF11292.1| V-type proton ATPase subunit D	5.01432
TERG_02076	gi|327305327|ref|XP_003237355.1| hypothetical protein TERG_02076	4.87194
TERG_11523	gi|607865900|gb|EZF11283.1| hypothetical protein H100_07600	4.84798
TERG_03781	gi|327304090|ref|XP_003236737.1| pyruvate dehydrogenase complex	4.73685
TERG_00060	gi|607866064|gb|EZF11437.1| hypothetical protein H100_07479	4.4652
TERG_08369	gi|327292749|ref|XP_003231072.1| PWI domain mRNA processing protein	4.35591
TERG_04404	gi|327301311|ref|XP_003235348.1| phosphate transporter	4.07052
TERG_02073	gi|327305321|ref|XP_003237352.1| succinate dehydrogenase flavoprotein subunit	3.96338
TERG_00384	gi|607865674|gb|EZF11078.1| hypothetical protein H100_07820	3.69839
TERG_00242	gi|607865836|gb|EZF11225.1| hypothetical protein H100_07669	3.63244
TERG_01694	gi|674805691|gb|EGD85421.2| hypothetical protein TERG_01694	3.60932
TERG_07326	gi|327295572|ref|XP_003232481.1| hypothetical protein TERG_07326	3.53307
TERG_03684	gi|327303892|ref|XP_003236638.1| stress activated MAP kinase interacting protein	3.44758
TERG_04118	gi|327300747|ref|XP_003235066.1| hypothetical protein TERG_04118	3.36012
TERG_00083	gi|327306800|ref|XP_003238091.1| hypothetical protein TERG_00083	3.32278
TERG_02948	gi|327302402|ref|XP_003235893.1| hypothetical protein TERG_02948	3.29495
TERG_01641	gi|327304449|ref|XP_003236916.1| hypothetical protein TERG_01641	3.20908
TERG_01137	gi|327308928|ref|XP_003239155.1| hypothetical protein TERG_01137	3.14958
TERG_01463	gi|327309572|ref|XP_003239477.1| cytochrome c peroxidase	3.1194
TERG_03660	gi|327303846|ref|XP_003236615.1| hypothetical protein TERG_03660	3.11366
TERG_01789	gi|327304749|ref|XP_003237066.1| NADPH-cytochrome P450 reductase	3.08789
TERG_11592	gi|674804953|gb|KFL60286.1| hypothetical protein TERG_11592	3.02856
TERG_01466	gi|302500499|ref|XP_003012243.1| C6 transcription factor, putative	3.01767
TERG_03208	gi|327302934|ref|XP_003236159.1| hypothetical protein TERG_03208	2.98483
TERG_01645	gi|607867829|gb|EZF13118.1| hypothetical protein H100_06288	2.94081
TERG_02447	gi|607866553|gb|EZF11901.1| sulfate adenylyltransferase	2.8981
TERG_07665	gi|607882005|gb|EZF26740.1| hypothetical protein H100_01245	2.84218
TERG_02532	gi|607866319|gb|EZF11673.1| hypothetical protein H100_07228	2.82214
TERG_01422	gi|327309492|ref|XP_003239437.1| mitochondrial import receptor subunit Tom20	2.81152
TERG_07948	gi|327293902|ref|XP_003231647.1| DNA mismatch repair protein Msh5	2.81123
TERG_08273	gi|327292976|ref|XP_003231185.1| hypothetical protein TERG_08273	2.79177
TERG_05918	gi|327298715|ref|XP_003234051.1| hypothetical protein TERG_05918	2.73607
TERG_01266	gi|607864497|gb|EZF09990.1| amidophosphoribosyltransferase	2.73606
TERG_08518	gi|327292688|ref|XP_003231042.1| hypothetical protein TERG_08518	2.6751
TERG_11740	gi|607867827|gb|EZF13116.1| hypothetical protein H100_06286	2.66965
TERG_06347	gi|607880054|gb|EZF24946.1| hypothetical protein H100_02592	2.66171
TERG_11661	gi|674805262|gb|KFL60448.1| hypothetical protein TERG_11661	2.63483
TERG_02978	gi|327302462|ref|XP_003235923.1| FAD-dependent oxygenase	2.62834
TERG_06726	gi|607880962|gb|EZF25767.1| hypothetical protein H100_01956	2.5696
TERG_00994	gi|327308632|ref|XP_003239007.1| UDP-glucose:glycoprotein glucosyltransferase	2.55393
TERG_02979	gi|607874995|gb|EZF20185.1| hypothetical protein H100_05249	2.552
TERG_04076	gi|327300663|ref|XP_003235024.1| hypothetical protein TERG_04076	2.54939
TERG_01138	gi|327308930|ref|XP_003239156.1| hypothetical protein TERG_01138	2.51909
TERG_03182	gi|327302882|ref|XP_003236133.1| serine/threonine protein kinase	2.51659
TERG_00221	gi|327307080|ref|XP_003238231.1| hypothetical protein TERG_00221	2.4942
TERG_08503	gi|327292658|ref|XP_003231027.1| hypothetical protein TERG_08503	2.48315
TERG_03212	gi|327302942|ref|XP_003236163.1| hypothetical protein TERG_03212	2.47682
TERG_08078	gi|327293191|ref|XP_003231292.1| ubiquitin carboxyl-terminal hydrolase	2.47667
TERG_04038	gi|327300589|ref|XP_003234987.1| acyl-CoA dehydrogenase	2.47662
TERG_01562	gi|302501680|ref|XP_003012832.1| hypothetical protein ARB_01083	2.43345
TERG_01822	gi|327304817|ref|XP_003237100.1| serine/threonine protein kinase	2.43066
TERG_02675	gi|327306551|ref|XP_003237967.1| oxysterol binding protein	2.4258
TERG_06735	gi|327296099|ref|XP_003232744.1| oxysterol binding protein	2.42395
TERG_02330	gi|327305841|ref|XP_003237612.1| urease accessory protein UreD	2.40548
TERG_11886	gi|327301944|ref|XP_003235664.1| copper radical oxidase	2.38247
TERG_03206	gi|327302930|ref|XP_003236157.1| heat shock protein SSC1	2.3428
TERG_02214	gi|327305609|ref|XP_003237496.1| zinc carboxypeptidase	2.31087
TERG_08471	gi|327292594|ref|XP_003230995.1| mitochondrial 54S ribosomal protein YmL6	2.30643
TERG_06006	gi|327296630|ref|XP_003233009.1| hypothetical protein TERG_06006	2.30611
TERG_02550	gi|327306297|ref|XP_003237840.1| hypothetical protein TERG_02550	2.28322
TERG_01904	gi|327304981|ref|XP_003237182.1| hypothetical protein TERG_01904	2.27267
TERG_01819	gi|315045910|ref|XP_003172330.1| serine/threonine protein kinase	2.26549
TERG_00343	gi|607865615|gb|EZF11019.1| hypothetical protein H100_07769	2.26548
TERG_02242	gi|327305665|ref|XP_003237524.1| hypothetical protein TERG_02242	2.26347
TERG_03136	gi|327302790|ref|XP_003236087.1| hypothetical protein TERG_03136	2.258
TERG_01473	gi|607958937|gb|EZF89726.1| Pro-apoptotic serine protease NMA111	2.25547
TERG_05523	gi|327297913|ref|XP_003233650.1| hypothetical protein TERG_05523	2.24942
TERG_01139	gi|327308932|ref|XP_003239157.1| kinesin family protein	2.22119
TERG_01401	gi|607923136|gb|EZF58015.1| hypothetical protein H104_08802	2.21178
TERG_07492	gi|607882162|gb|EZF26886.1| hypothetical protein H100_01065	2.20339
TERG_01127	gi|607983393|gb|EZG11735.1| 1,3-beta-glucan synthase component FKS1	2.19927
TERG_00625	gi|607865432|gb|EZF10852.1| hypothetical protein H100_08068	2.18182
TERG_07524	gi|327294419|ref|XP_003231905.1| hypothetical protein TERG_07524	2.17883
TERG_06405	gi|327297444|ref|XP_003233416.1| hypothetical protein TERG_06405	2.17752
TERG_03298	gi|327303114|ref|XP_003236249.1| hypothetical protein TERG_03298	2.16926
TERG_08855	gi|327299838|ref|XP_003234612.1| hypothetical protein TERG_08855	2.15499
TERG_02603	gi|327306407|ref|XP_003237895.1| hypothetical protein TERG_02603	2.13294
TERG_06657	gi|327295943|ref|XP_003232666.1| hypothetical protein TERG_06657	2.1198
TERG_07002	gi|326473415|gb|EGD97424.1| 60S ribosomal protein L17	2.11742
TERG_05796	gi|327298467|ref|XP_003233927.1| transcriptional regulator Ngg1	2.11028
TERG_02723	gi|327301952|ref|XP_003235668.1| pterin-4-alpha-carbinolamine dehydratase	2.10727
TERG_06753	gi|674809032|gb|EGD90525.2| hypothetical protein TERG_06753	2.10535
TERG_05524	gi|327297915|ref|XP_003233651.1| phospho-2-dehydro-3-deoxyheptonate aldolase	2.10254
TERG_01703	gi|327304577|ref|XP_003236980.1| cytochrome P450 51	2.09923
TERG_08315	gi|607883073|gb|EZF27716.1| hypothetical protein H100_00390	2.09565
TERG_06934	gi|327296499|ref|XP_003232944.1| hypothetical protein TERG_06934	2.08897
TERG_00938	gi|607864892|gb|EZF10359.1| hypothetical protein H100_08397	2.08355
TERG_01396	gi|607959045|gb|EZF89827.1| hypothetical protein H113_08916	2.0767
TERG_01162	gi|607864580|gb|EZF10068.1| hypothetical protein H100_08628	2.06434
TERG_00865	gi|327308376|ref|XP_003238879.1| hypothetical protein TERG_00866	2.06407
TERG_07132	gi|327295176|ref|XP_003232283.1| hypothetical protein TERG_07132	2.05947
TERG_02500	gi|327306195|ref|XP_003237789.1| phosphatidylinositol-4-phosphate 5-kinase	2.05931
TERG_11624	gi|607865092|gb|EZF10539.1| hypothetical protein H100_08221	2.05783
TERG_04206	gi|327300923|ref|XP_003235154.1| hypothetical protein TERG_04206	2.05531
TERG_01885	gi|327304943|ref|XP_003237163.1| cyclin-dependent kinase regulatory subunit	2.04832
TERG_03633	gi|327303792|ref|XP_003236588.1| RSC complex subunit RSC8	2.0263
TERG_02609	gi|327306419|ref|XP_003237901.1| sucrase/ferredoxin domain-containing protein	2.02461
TERG_02553	gi|327306305|ref|XP_003237844.1| hypothetical protein TERG_02553	2.0242
TERG_01792	gi|327304755|ref|XP_003237069.1| hypothetical protein TERG_01792	2.02406
TERG_04024	gi|327300561|ref|XP_003234973.1| carbamoyl-phosphate synthase subunit arginine-specific small	2.01938
TERG_01738	gi|607867931|gb|EZF13220.1| hypothetical protein H100_06382	2.01849
TERG_02212	gi|327305605|ref|XP_003237494.1| hypothetical protein TERG_02212	2.01404
TERG_00845	gi|327308334|ref|XP_003238858.1| aldolase	2.00927
TERG_06733	gi|327296095|ref|XP_003232742.1| histone chaperone ASF1	2.00682
TERG_08338	gi|327293108|ref|XP_003231251.1| hypothetical protein TERG_08338	2.0021
TERG_02504	gi|607866287|gb|EZF11641.1| hypothetical protein H100_07198	1.9975
TERG_01511	gi|607864162|gb|EZF09678.1| hypothetical protein H100_08989	1.97469
TERG_05575	gi|607879622|gb|EZF24563.1| hypothetical protein H100_02956	1.97401
TERG_03064	gi|327302640|ref|XP_003236012.1| hypothetical protein TERG_03064	1.96415
TERG_06005	gi|327296628|ref|XP_003233008.1| hypothetical protein TERG_06005	1.95977
TERG_02678	gi|327306557|ref|XP_003237970.1| protein-L-isoaspartate O-methyltransferase	1.95889
TERG_03148	gi|327302812|ref|XP_003236098.1| hypothetical protein TERG_03148	1.95834
TERG_01267	gi|674805430|gb|EGD84995.2| hypothetical protein TERG_01267	1.95617
TERG_00865	gi|327308374|ref|XP_003238878.1| hypothetical protein TERG_00865	1.95448
TERG_04795	gi|327299020|ref|XP_003234203.1| hypothetical protein TERG_04795	1.95279
TERG_03624	gi|327303778|ref|XP_003236581.1| SUN domain-containing protein	1.93858
TERG_08303	gi|327293038|ref|XP_003231216.1| NEDD8-activating enzyme E1 regulatory subunit	1.93784
TERG_08298	gi|327293028|ref|XP_003231211.1| RTA1 domain-containing protein	1.93396
TERG_04171	gi|327300851|ref|XP_003235118.1| hypothetical protein TERG_04171	1.93386
TERG_06673	gi|607919847|gb|EZF55522.1| hypothetical protein H103_01910	1.93371
TERG_02937	gi|607876020|gb|EZF21201.1| hypothetical protein H100_05206	1.92431
TERG_07365	gi|327294103|ref|XP_003231747.1| hypothetical protein TERG_07365	1.91285
TERG_01148	gi|674805370|gb|EGD84875.2| hypothetical protein TERG_01148	1.91058
TERG_04993	gi|327299412|ref|XP_003234399.1| uridine kinase	1.90368
TERG_01644	gi|327304455|ref|XP_003236919.1| SNF2 family helicase/ATPase	1.90311
TERG_02279	gi|327305739|ref|XP_003237561.1| hypothetical protein TERG_02279	1.90053
TERG_04179	gi|327300869|ref|XP_003235127.1| hypothetical protein TERG_04179	1.89723
TERG_04951	gi|607965828|gb|EZF96118.1| hypothetical protein H113_03656	1.89307
TERG_08062	gi|607882952|gb|EZF27605.1| hypothetical protein H100_00446	1.87315
TERG_06840	gi|607880845|gb|EZF25656.1| hypothetical protein H100_02079	1.87214
TERG_00013	gi|327306656|ref|XP_003238019.1| ThiJ/PfpI family protein	1.8705
TERG_01863	gi|607867662|gb|EZF12961.1| hypothetical protein H100_06518	1.86362
TERG_04662	gi|327301827|ref|XP_003235606.1| protein disulfide isomerase	1.86292
TERG_00348	gi|302508323|ref|XP_003016122.1| hypothetical protein ARB_05519	1.85876
TERG_00471	gi|327307580|ref|XP_003238481.1| hypothetical protein TERG_00471	1.84872
TERG_02266	gi|327305715|ref|XP_003237549.1| hypothetical protein TERG_02266	1.83354
TERG_02615	gi|327306431|ref|XP_003237907.1| hypothetical protein TERG_02615	1.82872
TERG_08778	gi|327303148|ref|XP_003236266.1| hypothetical protein TERG_08778	1.81887
TERG_02768	gi|327302042|ref|XP_003235713.1| 6-phosphogluconate dehydrogenase	1.81832
TERG_00242	gi|607865834|gb|EZF11223.1| hypothetical protein H100_07669	1.80402
TERG_01711	gi|327304593|ref|XP_003236988.1| hypothetical protein TERG_01711	1.80012
TERG_08532	gi|327292459|ref|XP_003230928.1| DNA-binding protein HGH1	1.79295
TERG_00204	gi|327307042|ref|XP_003238212.1| mannitol-1-phosphate dehydrogenase	1.7916
TERG_01964	gi|327305101|ref|XP_003237242.1| cystathionine gamma-lyase	1.78737
TERG_00742	gi|327308128|ref|XP_003238755.1| oligopeptide transporter	1.78055
TERG_04251	gi|327301009|ref|XP_003235197.1| ribokinase	1.77661
TERG_05118	gi|327299658|ref|XP_003234522.1| actin cytoskeleton organization protein	1.77438
TERG_01401	gi|607923136|gb|EZF58015.1| hypothetical protein H104_08802	1.7657
TERG_01445	gi|327309538|ref|XP_003239460.1| hypothetical protein TERG_01445	1.75918
TERG_02654	gi|327306509|ref|XP_003237946.1| hypothetical protein TERG_02654	1.75745
TERG_00205	gi|327307044|ref|XP_003238213.1| alpha-tubulin suppressor protein Aats1	1.7559
TERG_00791	gi|327308226|ref|XP_003238804.1| hypothetical protein TERG_00791	1.75433
TERG_04654	gi|327301811|ref|XP_003235598.1| ubiquitin C-terminal hydrolase	1.75339
TERG_01564	gi|607868546|gb|EZF13826.1| pyruvate carboxylase	1.72798
TERG_03538	gi|327303608|ref|XP_003236496.1| hypothetical protein TERG_03538	1.72409
TERG_01131	gi|674805356|gb|EGD84858.2| iron-sulfur clusters transporter atm1, mitochondrial	1.71892
TERG_03278	gi|607871665|gb|EZF16893.1| hypothetical protein H100_05556	1.71658
TERG_01191	gi|327309036|ref|XP_003239209.1| NADPH oxidase	1.71593
TERG_02763	gi|327302030|ref|XP_003235707.1| hypothetical protein TERG_02763	1.71525
TERG_02408	gi|327306001|ref|XP_003237692.1| DNA lyase	1.71379
TERG_00267	gi|674804729|gb|EGD83987.2| hypothetical protein TERG_00267	1.70717
TERG_07358	gi|327295636|ref|XP_003232513.1| hypothetical protein TERG_07358	1.70545
TERG_00342	gi|327307322|ref|XP_003238352.1| phosphoglucomutase	1.70423
TERG_06345	gi|607880049|gb|EZF24941.1| pre-mRNA-splicing factor syf1	1.70215
TERG_03210	gi|607871972|gb|EZF17192.1| hypothetical protein H100_05489	1.70158
TERG_06987	gi|327294880|ref|XP_003232135.1| hypothetical protein TERG_06987	1.70136
TERG_08212	gi|327293461|ref|XP_003231427.1| hypothetical protein TERG_08212	1.69303
TERG_05100	gi|327299622|ref|XP_003234504.1| TFIID and SAGA complex TAF10 subunit	1.69138
TERG_01886	gi|327304945|ref|XP_003237164.1| hypothetical protein TERG_01886	1.68403
TERG_02517	gi|327306229|ref|XP_003237806.1| hypothetical protein TERG_02517	1.68262
TERG_05157	gi|607878524|gb|EZF23583.1| hypothetical protein H100_03837	1.68091
TERG_06097	gi|296811604|ref|XP_002846140.1| guanine nucleotide-binding protein subunit gamma	1.67975
TERG_05320	gi|607965327|gb|EZF95663.1| hypothetical protein H113_04030	1.67922
TERG_04109	gi|327300729|ref|XP_003235057.1| C3HC4 finger protein	1.67795
TERG_02031	gi|327305235|ref|XP_003237309.1| methylenetetrahydrofolate dehydrogenase	1.67599
TERG_06565	gi|327295757|ref|XP_003232573.1| protein kinase subdomain-containing protein	1.6745
TERG_02205	gi|327305589|ref|XP_003237486.1| bromodomain associated protein	1.67439
TERG_01443	gi|607864233|gb|EZF09743.1| hypothetical protein H100_08914	1.67381
TERG_07936	gi|327293878|ref|XP_003231635.1| CAMK/CAMKL/KIN1 protein kinase	1.67374
TERG_11539	gi|607865726|gb|EZF11126.1| hypothetical protein H100_07738	1.67171
TERG_02808	gi|607963702|gb|EZF94159.1| hypothetical protein H113_05098	1.66898
TERG_01521	gi|302663348|ref|XP_003023317.1| hypothetical protein TRV_02543	1.66312
TERG_03836	gi|327304204|ref|XP_003236794.1| hypothetical protein TERG_03836	1.66266
TERG_07773	gi|327293554|ref|XP_003231473.1| tubulin alpha-1 subunit	1.65737
TERG_06879	gi|327296389|ref|XP_003232889.1| acetamidase	1.64383
TERG_06646	gi|327295919|ref|XP_003232654.1| hypothetical protein TERG_06646	1.64363
TERG_03183	gi|327302884|ref|XP_003236134.1| hypothetical protein TERG_03183	1.6397
TERG_05407	gi|607966754|gb|EZF96949.1| hypothetical protein H113_02781	1.63547
TERG_05438	gi|327297739|ref|XP_003233563.1| hypothetical protein TERG_05438	1.63205
TERG_11683	gi|674805368|gb|KFL60518.1| NADH-ubiquinone oxidoreductase 40 kDa subunit, mitochondrial	1.63052
TERG_06151	gi|327296920|ref|XP_003233154.1| pyridoxine kinase	1.62565
TERG_06638	gi|607881038|gb|EZF25840.1| hypothetical protein H100_01862	1.62406
TERG_07662	gi|607881998|gb|EZF26733.1| hypothetical protein H100_01242	1.61866
TERG_11689	gi|607864622|gb|EZF10110.1| hypothetical protein H100_08665	1.61761
TERG_01998	gi|327305169|ref|XP_003237276.1| 3-hydroxyanthranilate 3,4-dioxygenase	1.61239
TERG_07616	gi|327294609|ref|XP_003232000.1| diphosphomevalonate decarboxylase	1.61151
TERG_06026	gi|327296670|ref|XP_003233029.1| 40S ribosomal protein S24	1.60343
TERG_08200	gi|674809987|gb|EGD91984.2| hypothetical protein TERG_08200	1.5942
TERG_08592	gi|327292378|ref|XP_003230888.1| hypothetical protein TERG_08592	1.59332
TERG_01105	gi|327308862|ref|XP_003239122.1| hypothetical protein TERG_01105	1.59137
TERG_05115	gi|607878479|gb|EZF23538.1| hypothetical protein H100_03796	1.58774
TERG_07229	gi|327295372|ref|XP_003232381.1| vacuolar ATP synthase subunit	1.58484
TERG_06126	gi|327296874|ref|XP_003233131.1| calmodulin	1.57891
TERG_08637	gi|327292286|ref|XP_003230851.1| mitochondrial genome maintenance protein MGM101, partial	1.57793
TERG_08054	gi|607970066|gb|EZG00003.1| hypothetical protein H113_00441	1.5739
TERG_02163	gi|607866868|gb|EZF12193.1| hypothetical protein H100_06838	1.5676
TERG_04413	gi|327301331|ref|XP_003235358.1| ARP2/3 complex subunit Arc18	1.56433
TERG_06887	gi|607880732|gb|EZF25546.1| hypothetical protein H100_02123	1.55863
TERG_00357	gi|607865636|gb|EZF11040.1| hypothetical protein H100_07786	1.55806
TERG_08459	gi|327292570|ref|XP_003230983.1| glycosyl hydrolase	1.55778
TERG_01676	gi|327304521|ref|XP_003236952.1| 6,7-dimethyl-8-ribityllumazine synthase	1.55582
TERG_01048	gi|327308744|ref|XP_003239063.1| hypothetical protein TERG_01048	1.55369
TERG_01901	gi|327304975|ref|XP_003237179.1| glycerol kinase	1.54832
TERG_02616	gi|327306433|ref|XP_003237908.1| hypothetical protein TERG_02616	1.5435
TERG_00010	gi|327306650|ref|XP_003238016.1| amidase	1.53633
TERG_03426	gi|327303378|ref|XP_003236381.1| hypothetical protein TERG_03426	1.53524
TERG_06675	gi|327295979|ref|XP_003232684.1| gliotoxin biosynthesis protein GliK	1.52868
TERG_11636	gi|674805137|gb|KFL60389.1| hypothetical protein TERG_11636	1.52704
TERG_02324	gi|607866727|gb|EZF12064.1| proline-tRNA ligase	1.52703
TERG_04307	gi|607964624|gb|EZF95022.1| hypothetical protein H113_04569	1.52509
TERG_08204	gi|327293445|ref|XP_003231419.1| N-(5-amino-5-carboxypentanoyl)-L-cysteinyl-D-valine synthase	1.52285
TERG_01122	gi|327308898|ref|XP_003239140.1| hypothetical protein TERG_01122	1.52277
TERG_02424	gi|296804306|ref|XP_002843005.1| cell division control protein 42	1.5209
TERG_01118	gi|607864526|gb|EZF10014.1| hypothetical protein H100_08583	1.51634
TERG_06419	gi|327297472|ref|XP_003233430.1| ABC transporter	1.51603
TERG_05297	gi|674808031|gb|EGD89053.2| hypothetical protein TERG_05297	1.51133
TERG_06022	gi|607880633|gb|EZF25460.1| hypothetical protein H100_02258	1.50589
TERG_01326	gi|327309304|ref|XP_003239343.1| hypothetical protein TERG_01326	1.50304
TERG_07565	gi|327294503|ref|XP_003231947.1| hypothetical protein TERG_07566	1.49946
TERG_01114	gi|607864656|gb|EZF10142.1| hypothetical protein H100_08579	1.49456
TERG_00474	gi|327307588|ref|XP_003238485.1| hypothetical protein TERG_00474	1.49404
TERG_01027	gi|607864782|gb|EZF10255.1| CK1/CK1/CK1-D protein kinase, variant 1	1.49359
TERG_00158	gi|607865986|gb|EZF11366.1| hypothetical protein H100_07582	1.49052
TERG_01979	gi|327305131|ref|XP_003237257.1| pirin	1.49045
TERG_00460	gi|327307556|ref|XP_003238469.1| phosphatase 2a 65kd regulatory sububit	1.48783
TERG_07667	gi|327294709|ref|XP_003232050.1| hypothetical protein TERG_07667	1.48604
TERG_04382	gi|327301267|ref|XP_003235326.1| c-14 sterol reductase	1.48574
TERG_05466	gi|327297795|ref|XP_003233591.1| MFS transporter	1.48435
TERG_08952	gi|327293564|ref|XP_003231478.1| hypothetical protein TERG_08952	1.48423
TERG_03105	gi|327302726|ref|XP_003236055.1| hypothetical protein TERG_03105	1.48035
TERG_05288	gi|327300006|ref|XP_003234696.1| hypothetical protein TERG_05288	1.48015
TERG_01357	gi|674805482|gb|EGD85085.2| hypothetical protein TERG_01357	1.47788
TERG_05650	gi|327298167|ref|XP_003233777.1| blasticidin-resistance protein	1.47445
TERG_00168	gi|327306970|ref|XP_003238176.1| hypothetical protein TERG_00168	1.47399
TERG_07383	gi|327294137|ref|XP_003231764.1| aconitate hydratase	1.47387
TERG_08263	gi|327292952|ref|XP_003231173.1| hypothetical protein TERG_08263	1.47172
TERG_02979	gi|607874994|gb|EZF20184.1| hypothetical protein H100_05249	1.46865
TERG_00163	gi|327306960|ref|XP_003238171.1| hypothetical protein TERG_00163	1.45735
TERG_01156	gi|327308966|ref|XP_003239174.1| integral membrane protein	1.45634
TERG_04509	gi|327301529|ref|XP_003235457.1| hypothetical protein TERG_04509	1.45508
TERG_00170	gi|607866000|gb|EZF11380.1| hypothetical protein H100_07596	1.45327
TERG_11632	gi|607865076|gb|EZF10527.1| hypothetical protein H100_08251	1.44979
TERG_11671	gi|327308742|ref|XP_003239062.1| phosphatidylserine synthase	1.44952
TERG_03955	gi|327300423|ref|XP_003234904.1| RNA 3'-terminal phosphate cyclase	1.44316
TERG_04041	gi|327300595|ref|XP_003234990.1| Sad1/UNC domain-containing protein	1.44257
TERG_00355	gi|607865633|gb|EZF11037.1| pyruvate decarboxylase	1.44068
TERG_04446	gi|607877343|gb|EZF22480.1| eukaryotic peptide chain release factor subunit 1	1.43584
TERG_01114	gi|607864655|gb|EZF10141.1| hypothetical protein H100_08579	1.43362
TERG_03626	gi|327303782|ref|XP_003236583.1| electron transfer flavoprotein alpha subunit	1.43301
TERG_01883	gi|327304939|ref|XP_003237161.1| heat shock protein 70	1.43294
TERG_03548	gi|327303630|ref|XP_003236507.1| hypothetical protein TERG_03548	1.43202
TERG_02515	gi|327306225|ref|XP_003237804.1| STE/STE7/MEK1 protein kinase	1.43027
TERG_05518	gi|327297901|ref|XP_003233644.1| short chain dehydrogenase	1.42864
TERG_08213	gi|607882847|gb|EZF27506.1| hypothetical protein H100_00599	1.42863
TERG_05377	gi|327300186|ref|XP_003234786.1| hypothetical protein TERG_05377	1.42727
TERG_08591	gi|327292376|ref|XP_003230887.1| ABC transporter	1.4254
TERG_02131	gi|327305437|ref|XP_003237410.1| hypothetical protein TERG_02131	1.42517
TERG_02376	gi|327305935|ref|XP_003237659.1| 60S ribosomal protein L21	1.42313
TERG_07235	gi|327295384|ref|XP_003232387.1| fructose-1,6-bisphosphatase	1.42155
TERG_06687	gi|327296003|ref|XP_003232696.1| 3-hydroxyisobutyrate dehydrogenase	1.4189
TERG_02466	gi|327306123|ref|XP_003237753.1| nipsnap family protein	1.4167
TERG_08837	gi|327299134|ref|XP_003234260.1| hypothetical protein TERG_08837	1.41504
TERG_05949	gi|327298777|ref|XP_003234082.1| 6-phosphogluconate dehydrogenase	1.41299
TERG_02336	gi|327305855|ref|XP_003237619.1| hypothetical protein TERG_02336	1.40772
TERG_02851	gi|607876752|gb|EZF21928.1| hypothetical protein H100_05122	1.40662
TERG_08613	gi|327292416|ref|XP_003230907.1| multidrug resistance protein	1.40475
TERG_01154	gi|327308962|ref|XP_003239172.1| sphingoid long-chain base transporter RSB1	1.39922
TERG_03503	gi|327303532|ref|XP_003236458.1| serine/threonine protein kinase	1.39865
TERG_00691	gi|327308024|ref|XP_003238703.1| cystathionine beta-synthase	1.39196
TERG_07905	gi|327293818|ref|XP_003231605.1| delta-1-pyrroline-5-carboxylate dehydrogenase	1.39073
TERG_11787	gi|607867202|gb|EZF12511.1| hypothetical protein H100_06644	1.3814
TERG_02458	gi|327306107|ref|XP_003237745.1| hypothetical protein TERG_02458	1.37915
TERG_02338	gi|327305861|ref|XP_003237622.1| hypothetical protein TERG_02338	1.36991
TERG_02412	gi|327306009|ref|XP_003237696.1| HHE domain-containing protein	1.36948
TERG_05976	gi|607879056|gb|EZF24040.1| hypothetical protein H100_03376	1.36859
TERG_08876	gi|327298613|ref|XP_003234000.1| isoleucyl-tRNA synthetase	1.36642
TERG_05161	gi|607965618|gb|EZF95939.1| 26S proteasome regulatory subunit rpn-1	1.36629
TERG_08619	gi|327292309|ref|XP_003230854.1| siderophore iron transporter	1.35754
TERG_02887	gi|327302286|ref|XP_003235835.1| aminotransferase	1.35217
TERG_07798	gi|327293606|ref|XP_003231499.1| hypothetical protein TERG_07798	1.34867
TERG_04157	gi|674807238|gb|EGD87910.2| hypothetical protein TERG_04157	1.34856
TERG_00507	gi|327307652|ref|XP_003238517.1| hypothetical protein TERG_00507	1.34677
TERG_00528	gi|607936125|gb|EZF69634.1| hypothetical protein H105_07949	1.34658
TERG_05558	gi|327297983|ref|XP_003233685.1| ornithine decarboxylase	1.34645
TERG_01727	gi|327304625|ref|XP_003237004.1| short-chain dehydrogenase	1.34186
TERG_06906	gi|327296443|ref|XP_003232916.1| DNA mismatch repair protein msh6	1.34117
TERG_01338	gi|607959468|gb|EZF90235.1| hypothetical protein H113_08863	1.34025
TERG_01264	gi|327309184|ref|XP_003239283.1| oxidoreductase	1.33747
TERG_04339	gi|674807350|gb|EGD88088.2| hypothetical protein TERG_04339	1.3357
TERG_02485	gi|327306161|ref|XP_003237772.1| hypothetical protein TERG_02485	1.33545
TERG_00613	gi|327307862|ref|XP_003238622.1| hypothetical protein TERG_00613	1.3319
TERG_03352	gi|327303230|ref|XP_003236307.1| tyrosine decarboxylase	1.33173
TERG_02768	gi|327302042|ref|XP_003235713.1| 6-phosphogluconate dehydrogenase	1.33107
TERG_04763	gi|327298952|ref|XP_003234169.1| fructosyl amine:oxygen oxidoreductase	1.33064
TERG_04077	gi|327300665|ref|XP_003235025.1| hypothetical protein TERG_04077	1.32943
TERG_00800	gi|327308244|ref|XP_003238813.1| hypothetical protein TERG_00800	1.32938
TERG_07286	gi|302659050|ref|XP_003021220.1| hypothetical protein TRV_04652	1.32807
TERG_01212	gi|607864641|gb|EZF10129.1| hypothetical protein H100_08682	1.3237
TERG_02747	gi|327301998|ref|XP_003235691.1| cytochrome P450 alkane hydroxylase	1.32365
TERG_01027	gi|327308702|ref|XP_003239042.1| CK1/CK1/CK1-D protein kinase	1.32273
TERG_11899	gi|607876697|gb|EZF21873.1| hypothetical protein H100_05070	1.32118
TERG_02669	gi|607866176|gb|EZF11536.1| hypothetical protein H100_07376	1.321
TERG_05808	gi|607879374|gb|EZF24332.1| hypothetical protein H100_03200	1.32057
TERG_07937	gi|327293880|ref|XP_003231636.1| G-patch domain-containing protein	1.32023
TERG_03506	gi|674806790|gb|EGD87256.2| hypothetical protein TERG_03506	1.32022
TERG_04130	gi|607877751|gb|EZF22864.1| plasma membrane ATPase	1.31795
TERG_02969	gi|327302444|ref|XP_003235914.1| hypothetical protein TERG_02969	1.31784
TERG_07104	gi|607881635|gb|EZF26395.1| hypothetical protein H100_01457	1.31733
TERG_02447	gi|327306081|ref|XP_003237732.1| ATP sulfurylase	1.31308
TERG_01030	gi|327308708|ref|XP_003239045.1| coatomer subunit gamma	1.31005
TERG_01884	gi|327304941|ref|XP_003237162.1| hypothetical protein TERG_01884	1.30985
TERG_06947	gi|327296521|ref|XP_003232955.1| hypothetical protein TERG_06947	1.30563
TERG_05507	gi|326483923|gb|EGE07933.1| hypothetical protein TEQG_06965	1.30458
TERG_08975	gi|327293259|ref|XP_003231326.1| hypothetical protein TERG_08975	1.3025
TERG_05198	gi|327299820|ref|XP_003234603.1| hypothetical protein TERG_05198	1.30242
TERG_05325	gi|327300082|ref|XP_003234734.1| DNA repair protein RadR	1.30101
TERG_11723	gi|302659942|ref|XP_003021656.1| polyketide synthase, putative	1.30088
TERG_06509	gi|327295645|ref|XP_003232517.1| glutamate synthase	1.30081
TERG_00483	gi|327307606|ref|XP_003238494.1| hypothetical protein TERG_00483	1.3002
TERG_03495	gi|607871107|gb|EZF16344.1| hypothetical protein H100_05800	1.29984
TERG_07735	gi|327294845|ref|XP_003232118.1| mitochondrial 54S ribosomal protein IMG1	1.29897
TERG_07117	gi|327295146|ref|XP_003232268.1| YagE family protein	1.29799
TERG_04237	gi|327300983|ref|XP_003235184.1| ceramide glucosyltransferase	1.29629
TERG_00844	gi|327308332|ref|XP_003238857.1| hypothetical protein TERG_00844	1.29582
TERG_04667	gi|327301837|ref|XP_003235611.1| oligosaccharyl transferase subunit gamma	1.29409
TERG_02768	gi|607876919|gb|EZF22087.1| 6-phosphogluconate dehydrogenase, decarboxylating 1	1.29166
TERG_05101	gi|327299624|ref|XP_003234505.1| MYB DNA binding protein	1.29159
TERG_01915	gi|327305003|ref|XP_003237193.1| hypothetical protein TERG_01915	1.29105
TERG_11679	gi|607864678|gb|EZF10159.1| hypothetical protein H100_08547	1.28965
TERG_00558	gi|327307752|ref|XP_003238567.1| potassium ion channel Yvc1	1.28925
TERG_03230	gi|607871819|gb|EZF17042.1| hypothetical protein H100_05509	1.28413
TERG_06621	gi|327295869|ref|XP_003232629.1| 66S preribosome component LOC1	1.27989
TERG_07944	gi|327293894|ref|XP_003231643.1| 60S ribosomal protein L6	1.27814
TERG_03218	gi|327302954|ref|XP_003236169.1| extracellular salicylate hydroxylase/monooxygenase	1.2763
TERG_11613	gi|674805065|gb|KFL60353.1| hypothetical protein TERG_11613	1.26903
TERG_05077	gi|327299576|ref|XP_003234481.1| D-amino-acid oxidase	1.26738
TERG_08187	gi|674809977|gb|EGD91971.2| hypothetical protein TERG_08187	1.2664
TERG_07214	gi|327295342|ref|XP_003232366.1| DlpA domain-containing protein	1.26621
TERG_00059	gi|607866063|gb|EZF11436.1| hypothetical protein H100_07478	1.26326
TERG_06183	gi|326476353|gb|EGE00363.1| ATP synthase subunit gamma	1.2632
TERG_02243	gi|327305667|ref|XP_003237525.1| hypothetical protein TERG_02243	1.26305
TERG_06275	gi|327297176|ref|XP_003233282.1| 40S ribosomal protein S13	1.26293
TERG_01861	gi|327304897|ref|XP_003237140.1| hypothetical protein TERG_01861	1.2623
TERG_00807	gi|327308258|ref|XP_003238820.1| hypothetical protein TERG_00807	1.26193
TERG_08964	gi|327293910|ref|XP_003231651.1| hypothetical protein TERG_08964	1.26089
TERG_01328	gi|327309308|ref|XP_003239345.1| metalloreductase	1.25547
TERG_04839	gi|327299106|ref|XP_003234246.1| hypothetical protein TERG_04839	1.25468
TERG_02968	gi|327302442|ref|XP_003235913.1| GPI transamidase component Gpi16	1.25426
TERG_01821	gi|674805753|gb|EGD85550.2| hypothetical protein TERG_01821	1.25026
TERG_06049	gi|674808514|gb|EGD89812.2| hypothetical protein TERG_06049	1.24659
TERG_01121	gi|327308896|ref|XP_003239139.1| golgi transport complex subunit Cog6	1.24409
TERG_06365	gi|302511037|ref|XP_003017470.1| hypothetical protein ARB_04351	1.24176
TERG_02261	gi|607866657|gb|EZF11994.1| hypothetical protein H100_06937	1.23989
TERG_02884	gi|327302280|ref|XP_003235832.1| hypothetical protein TERG_02884	1.23881
TERG_08579	gi|327292352|ref|XP_003230875.1| hypothetical protein TERG_08579	1.23865
TERG_05480	gi|327297823|ref|XP_003233605.1| hypothetical protein TERG_05480	1.23835
TERG_02030	gi|327305233|ref|XP_003237308.1| hypothetical protein TERG_02030	1.23662
TERG_06870	gi|327296371|ref|XP_003232880.1| heat shock protein STI1	1.23558
TERG_07257	gi|327295428|ref|XP_003232409.1| hypothetical protein TERG_07257	1.23508
TERG_03703	gi|327303930|ref|XP_003236657.1| hypothetical protein TERG_03703	1.23413
TERG_08185	gi|327293407|ref|XP_003231400.1| hypothetical protein TERG_08185	1.23296
TERG_04093	gi|861301030|gb|KMQ45241.1| Cation/H+ exchanger	1.23265
TERG_06114	gi|327296850|ref|XP_003233119.1| hypothetical protein TERG_06114	1.23202
TERG_02990	gi|327302488|ref|XP_003235936.1| subtilase	1.23133
TERG_06186	gi|327296994|ref|XP_003233191.1| hypothetical protein TERG_06186	1.22937
TERG_07799	gi|327293608|ref|XP_003231500.1| fatty acid elongase	1.22787
TERG_08601	gi|327292394|ref|XP_003230896.1| hypothetical protein TERG_08601	1.22725
TERG_02315	gi|327305813|ref|XP_003237598.1| extracellular aspartic endopeptidase	1.22579
TERG_06158	gi|327296934|ref|XP_003233161.1| 60S ribosomal protein L29	1.22385
TERG_02453	gi|327306097|ref|XP_003237740.1| hypothetical protein TERG_02453	1.22353
TERG_06054	gi|327296728|ref|XP_003233058.1| hypothetical protein TERG_06054	1.22203
TERG_07186	gi|327295286|ref|XP_003232338.1| hypothetical protein TERG_07186	1.22173
TERG_06370	gi|327297374|ref|XP_003233381.1| serine palmitoyltransferase	1.22121
TERG_07525	gi|327294421|ref|XP_003231906.1| methionine aminopeptidase	1.21715
TERG_01280	gi|327309216|ref|XP_003239299.1| hypothetical protein TERG_01280	1.21678
TERG_06399	gi|327297432|ref|XP_003233410.1| ATP-dependent permease	1.21428
TERG_04335	gi|674807346|gb|EGD88084.2| superoxide dismutase	1.21385
TERG_06106	gi|607880523|gb|EZF25368.1| hypothetical protein H100_02345	1.21237
TERG_04658	gi|327301819|ref|XP_003235602.1| imidazole glycerol phosphate synthase	1.21196
TERG_03920	gi|607878066|gb|EZF23155.1| hypothetical protein H100_04147	1.21173
TERG_04592	gi|327301691|ref|XP_003235538.1| methionine aminopeptidase	1.20577
TERG_11710	gi|607864311|gb|EZF09812.1| hypothetical protein H100_08860	1.20566
TERG_02308	gi|327305799|ref|XP_003237591.1| hypothetical protein TERG_02308	1.20538
TERG_04280	gi|327301063|ref|XP_003235224.1| hypothetical protein TERG_04280	1.20324
TERG_06975	gi|607880662|gb|EZF25484.1| S-formylglutathione hydrolase	1.20033
TERG_04240	gi|327300989|ref|XP_003235187.1| hypothetical protein TERG_04240	1.19736
TERG_08254	gi|607888582|gb|EZF29360.1| 40S ribosomal protein S18	1.19651
TERG_05769	gi|327298415|ref|XP_003233901.1| D-xylose reductase	1.19499
TERG_03064	gi|607874534|gb|EZF19728.1| hypothetical protein H100_05339	1.19475
TERG_03152	gi|327302820|ref|XP_003236102.1| ARF GTPase activator	1.19255
TERG_06475	gi|607906623|gb|EZF43850.1| hypothetical protein H102_02717	1.18233
TERG_08494	gi|327292640|ref|XP_003231018.1| hypothetical protein TERG_08494	1.18085
TERG_01871	gi|327304917|ref|XP_003237150.1| acetyl-CoA acetyltransferase	1.1803
TERG_11726	gi|327309632|ref|XP_003239507.1| hypothetical protein TERG_08695	1.1792
TERG_00605	gi|607865398|gb|EZF10818.1| hypothetical protein H100_08047	1.17831
TERG_01766	gi|327304705|ref|XP_003237044.1| molybdenum cofactor biosynthesis protein	1.17744
TERG_08304	gi|327293040|ref|XP_003231217.1| hypothetical protein TERG_08304	1.1767
TERG_03774	gi|607868970|gb|EZF14240.1| hypothetical protein H100_06086	1.17659
TERG_00738	gi|315054831|ref|XP_003176790.1| 60S ribosomal protein L42	1.17356
TERG_03796	gi|607902166|gb|EZF39759.1| hypothetical protein H102_06079	1.17332
TERG_11836	gi|674806061|gb|KFL60846.1| hypothetical protein TERG_11836	1.1719
TERG_07060	gi|327295030|ref|XP_003232210.1| acyl-CoA thioesterase II	1.1712
TERG_07152	gi|327295218|ref|XP_003232304.1| exocyst complex component Sec6	1.17076
TERG_03293	gi|327303104|ref|XP_003236244.1| hypothetical protein TERG_03293	1.16931
TERG_05106	gi|861303650|gb|KMQ47750.1| hypothetical protein HL42_1645	1.16673
TERG_11786	gi|607867201|gb|EZF12510.1| hypothetical protein H100_06643	1.16421
TERG_02225	gi|327305631|ref|XP_003237507.1| Ulp1 protease	1.16421
TERG_01178	gi|327309010|ref|XP_003239196.1| hypothetical protein TERG_01178	1.16418
TERG_00058	gi|327306750|ref|XP_003238066.1| oxidoreductase	1.16223
TERG_01664	gi|327304499|ref|XP_003236941.1| hypothetical protein TERG_01664	1.16174
TERG_02360	gi|327305903|ref|XP_003237643.1| hypothetical protein TERG_02360	1.15902
TERG_11550	gi|327307358|ref|XP_003238370.1| hypothetical protein TERG_00360	1.15893
TERG_06397	gi|607880124|gb|EZF25016.1| hypothetical protein H100_02647	1.15864
TERG_00625	gi|607865431|gb|EZF10851.1| hypothetical protein H100_08068	1.1577
TERG_00231	gi|327307104|ref|XP_003238243.1| glutamate decarboxylase	1.15747
TERG_03847	gi|327304226|ref|XP_003236805.1| hypothetical protein TERG_03847	1.15701
TERG_01742	gi|327304655|ref|XP_003237019.1| hypothetical protein TERG_01742	1.15625
TERG_08584	gi|327292362|ref|XP_003230880.1| UBA/TS-N domain-containing protein	1.15564
TERG_11737	gi|327304349|ref|XP_003236866.1| hypothetical protein TERG_01592	1.15531
TERG_04333	gi|327301169|ref|XP_003235277.1| transcription factor	1.15489
TERG_06506	gi|327297650|ref|XP_003233519.1| hypothetical protein TERG_06506	1.15349
TERG_01555	gi|327304275|ref|XP_003236829.1| L-serine dehydratase	1.15258
TERG_02240	gi|607866768|gb|EZF12100.1| hypothetical protein H100_06919	1.15248
TERG_02407	gi|327305999|ref|XP_003237691.1| hypothetical protein TERG_02407	1.1518
TERG_01085	gi|327308818|ref|XP_003239100.1| ubiquitin-conjugating enzyme E	1.15122
TERG_00176	gi|327306986|ref|XP_003238184.1| transthyretin domain-containing protein	1.15043
TERG_04017	gi|327300547|ref|XP_003234966.1| NADPH-dependent FMN/FAD containing oxidoreductase	1.14936
TERG_05084	gi|327299590|ref|XP_003234488.1| translation initiation factor eIF-2B alpha subunit	1.1464
TERG_07517	gi|327294405|ref|XP_003231898.1| ubiquinone biosynthesis monooxgenase	1.14611
TERG_06325	gi|327297276|ref|XP_003233332.1| autophagy protein	1.14164
TERG_08138	gi|327293311|ref|XP_003231352.1| tRNA endonuclease	1.13995
TERG_02805	gi|327302116|ref|XP_003235750.1| hypothetical protein TERG_02805	1.13994
TERG_11561	gi|674804841|gb|KFL60224.1| hypothetical protein TERG_11561	1.13541
TERG_00149	gi|327306932|ref|XP_003238157.1| hypothetical protein TERG_00149	1.13523
TERG_07133	gi|327295178|ref|XP_003232284.1| hypothetical protein TERG_07133	1.13506
TERG_07311	gi|327295540|ref|XP_003232465.1| hypothetical protein TERG_07311	1.13067
TERG_08533	gi|327292461|ref|XP_003230929.1| hypothetical protein TERG_08533	1.12979
TERG_06834	gi|327296301|ref|XP_003232845.1| hypothetical protein TERG_06834	1.12888
TERG_06973	gi|327296575|ref|XP_003232982.1| D-xylulose kinase	1.12843
TERG_01347	gi|327309348|ref|XP_003239365.1| phosphatidyl synthase	1.12418
TERG_07884	gi|327293776|ref|XP_003231584.1| MFS multidrug transporter	1.12417
TERG_01595	gi|327304355|ref|XP_003236869.1| hypothetical protein TERG_01595	1.12183
TERG_02702	gi|327306603|ref|XP_003237993.1| hypothetical protein TERG_02702	1.12093
TERG_06036	gi|607880568|gb|EZF25401.1| hypothetical protein H100_02274	1.12005
TERG_05677	gi|327298221|ref|XP_003233804.1| hypothetical protein TERG_05677	1.11808
TERG_05594	gi|607879531|gb|EZF24478.1| hypothetical protein H100_02973	1.1175
TERG_08571	gi|607883341|gb|EZF27962.1| hypothetical protein H100_00122	1.11682
TERG_01460	gi|327309566|ref|XP_003239474.1| hypothetical protein TERG_01460	1.11396
TERG_02722	gi|327301950|ref|XP_003235667.1| hypothetical protein TERG_02722	1.1129
TERG_05087	gi|607878439|gb|EZF23498.1| hypothetical protein H100_03767	1.1113
TERG_04224	gi|327300959|ref|XP_003235172.1| hypothetical protein TERG_04224	1.11035
TERG_04405	gi|327301313|ref|XP_003235349.1| histone H2A	1.10865
TERG_11898	gi|607876696|gb|EZF21872.1| hypothetical protein H100_05069	1.10744
TERG_11932	gi|327302556|ref|XP_003235970.1| hypothetical protein TERG_03023	1.10736
TERG_08992	gi|327292392|ref|XP_003230895.1| hypothetical protein TERG_08992	1.10617
TERG_07151	gi|302496071|ref|XP_003010040.1| hypothetical protein ARB_03742	1.103
TERG_02729	gi|607876939|gb|EZF22104.1| hypothetical protein H100_04978	1.10185
TERG_04860	gi|607878859|gb|EZF23875.1| hypothetical protein H100_03536	1.10055
TERG_00009	gi|327306648|ref|XP_003238015.1| peroxisomal biogenesis factor	1.10032
TERG_07019	gi|302499698|ref|XP_003011844.1| hypothetical protein ARB_01823	1.09983
TERG_03295	gi|327303108|ref|XP_003236246.1| hypothetical protein TERG_03295	1.09843
TERG_02400	gi|607866489|gb|EZF11837.1| hypothetical protein H100_07084	1.09491
TERG_01707	gi|327304585|ref|XP_003236984.1| hypothetical protein TERG_01707	1.0938
TERG_06757	gi|327296141|ref|XP_003232765.1| hypothetical protein TERG_06757	1.09339
TERG_03096	gi|674806525|gb|EGD86841.2| hypothetical protein TERG_03096	1.09205
TERG_06236	gi|327297098|ref|XP_003233243.1| 40S ribosomal protein S19	1.09081
TERG_01480	gi|327309608|ref|XP_003239495.1| hypothetical protein TERG_01480	1.09063
TERG_04182	gi|327300875|ref|XP_003235130.1| MFS multidrug transporter	1.08905
TERG_02250	gi|607866646|gb|EZF11983.1| hypothetical protein H100_06927	1.08905
TERG_04952	gi|607878734|gb|EZF23763.1| hypothetical protein H100_03633	1.08876
TERG_11553	gi|607865653|gb|EZF11057.1| hypothetical protein H100_07800	1.0887
TERG_01028	gi|327308704|ref|XP_003239043.1| hypothetical protein TERG_01028	1.08864
TERG_01871	gi|327304917|ref|XP_003237150.1| acetyl-CoA acetyltransferase	1.08803
TERG_01901	gi|607867435|gb|EZF12740.1| glycerol kinase	1.08397
TERG_05620	gi|607879559|gb|EZF24506.1| hypothetical protein H100_03001	1.08321
TERG_02447	gi|302504990|ref|XP_003014716.1| hypothetical protein ARB_07278	1.08105
TERG_01659	gi|607867847|gb|EZF13136.1| hypothetical protein H100_06303	1.07843
TERG_02118	gi|607866816|gb|EZF12141.1| hypothetical protein H100_06790	1.07755
TERG_00955	gi|327308556|ref|XP_003238969.1| ABC efflux transporter	1.07736
TERG_06454	gi|327297542|ref|XP_003233465.1| tryptophan--tRNA ligase	1.07717
TERG_04471	gi|327301449|ref|XP_003235417.1| rheb small monomeric GTPase RhbA	1.07534
TERG_01573	gi|327304313|ref|XP_003236848.1| peptidyl-prolyl cis-trans isomerase	1.07514
TERG_01401	gi|607923136|gb|EZF58015.1| hypothetical protein H104_08802	1.07316
TERG_08133	gi|607882757|gb|EZF27416.1| 40S ribosomal protein S25	1.06964
TERG_04301	gi|327301105|ref|XP_003235245.1| transcription factor RfeG	1.06928
TERG_02252	gi|327305687|ref|XP_003237535.1| tropomyosin	1.06827
TERG_06686	gi|327296001|ref|XP_003232695.1| hypothetical protein TERG_06686	1.06786
TERG_02340	gi|327305865|ref|XP_003237624.1| polysaccharide deacetylase	1.06701
TERG_05856	gi|607879243|gb|EZF24211.1| hypothetical protein H100_03252	1.06362
TERG_05008	gi|327299442|ref|XP_003234414.1| hypothetical protein TERG_05008	1.0634
TERG_07941	gi|327293888|ref|XP_003231640.1| hypothetical protein TERG_07941	1.06193
TERG_00355	gi|327307348|ref|XP_003238365.1| pyruvate decarboxylase	1.06156
TERG_03988	gi|327300489|ref|XP_003234937.1| ATP-binding cassette sub-family F member 2	1.05914
TERG_05330	gi|327300092|ref|XP_003234739.1| hypothetical protein TERG_05330	1.0582
TERG_08003	gi|327294016|ref|XP_003231704.1| hypothetical protein TERG_08003	1.05676
TERG_01616	gi|607868102|gb|EZF13387.1| calcium-translocating P-type ATPase, SERCA-type	1.05654
TERG_05917	gi|327298713|ref|XP_003234050.1| hypothetical protein TERG_05917	1.05609
TERG_08483	gi|327292618|ref|XP_003231007.1| hypothetical protein TERG_08483	1.05559
TERG_04599	gi|327301705|ref|XP_003235545.1| hypothetical protein TERG_04599	1.05455
TERG_00202	gi|327307038|ref|XP_003238210.1| hypothetical protein TERG_00202	1.05439
TERG_08210	gi|327293457|ref|XP_003231425.1| FYVE domain-containing protein	1.05339
TERG_05737	gi|327298347|ref|XP_003233867.1| hypothetical protein TERG_05737	1.05325
TERG_01460	gi|327309566|ref|XP_003239474.1| hypothetical protein TERG_01460	1.05143
TERG_05316	gi|327300064|ref|XP_003234725.1| class I alpha-mannosidase	1.05079
TERG_02280	gi|607866680|gb|EZF12017.1| hypothetical protein H100_06959	1.05039
TERG_07835	gi|327293680|ref|XP_003231536.1| RNA binding protein	1.04977
TERG_03732	gi|607869592|gb|EZF14858.1| hypothetical protein H100_06041	1.04955
TERG_02465	gi|607961077|gb|EZF91695.1| hypothetical protein H113_07192	1.04619
TERG_05628	gi|327298121|ref|XP_003233754.1| GPI ethanolamine phosphate transferase	1.0454
TERG_02587	gi|607866383|gb|EZF11737.1| hypothetical protein H100_07289	1.04455
TERG_01327	gi|327309306|ref|XP_003239344.1| phenol monooxygenase	1.04342
TERG_04526	gi|302506308|ref|XP_003015111.1| hypothetical protein ARB_06871	1.04342
TERG_02545	gi|327306287|ref|XP_003237835.1| MFS monocarboxylate transporter	1.04311
TERG_04245	gi|327300997|ref|XP_003235191.1| hypothetical protein TERG_04245	1.04209
TERG_06331	gi|674808710|gb|EGD90097.2| hypothetical protein TERG_06331	1.04206
TERG_00595	gi|327307826|ref|XP_003238604.1| mitogen-activated protein kinase MAF1	1.04076
TERG_04543	gi|327301593|ref|XP_003235489.1| hypothetical protein TERG_04543	1.03947
TERG_00711	gi|327308066|ref|XP_003238724.1| hypothetical protein TERG_00711	1.03925
TERG_02509	gi|327306213|ref|XP_003237798.1| hypothetical protein TERG_02509	1.03909
TERG_01274	gi|327309204|ref|XP_003239293.1| mRNA-nucleus export ATPase	1.03814
TERG_07633	gi|327294645|ref|XP_003232018.1| hypothetical protein TERG_07633	1.03793
TERG_04580	gi|327301669|ref|XP_003235527.1| NADP-dependent glutamate dehydrogenase	1.03648
TERG_02740	gi|327301984|ref|XP_003235684.1| lactoylglutathione lyase	1.03586
TERG_02494	gi|327306183|ref|XP_003237783.1| nucleolar essential protein 1	1.03437
TERG_02173	gi|327305521|ref|XP_003237452.1| 6-hydroxy-D-nicotine oxidase	1.03398
TERG_07854	gi|327293716|ref|XP_003231554.1| high osmolarity signaling protein Sho1	1.0336
TERG_11895	gi|674806301|gb|KFL60962.1| hypothetical protein TERG_11895	1.03309
TERG_00174	gi|327306982|ref|XP_003238182.1| anion-transporting ATPase	1.0326
TERG_06103	gi|327296826|ref|XP_003233107.1| uroporphyrinogen decarboxylase	1.03146
TERG_01030	gi|607864799|gb|EZF10272.1| hypothetical protein H100_08488	1.03057
TERG_03770	gi|327304068|ref|XP_003236726.1| hyphal growth and polarity protein HbrB	1.0305
TERG_02494	gi|327306183|ref|XP_003237783.1| nucleolar essential protein 1	1.02979
TERG_02985	gi|327302476|ref|XP_003235930.1| WD repeat protein	1.02904
TERG_06888	gi|327296407|ref|XP_003232898.1| cystathionine gamma-synthase	1.02837
TERG_11779	gi|327305063|ref|XP_003237223.1| G-patch domain-containing protein	1.02756
TERG_06207	gi|302511337|ref|XP_003017620.1| proline oxidase PrnD	1.02743
TERG_08287	gi|302655993|ref|XP_003019754.1| hypothetical protein TRV_06177	1.02639
TERG_08662	gi|327307972|ref|XP_003238677.1| hypothetical protein TERG_08662	1.02587
TERG_00290	gi|861299960|gb|KMQ44222.1| CCR4-Not complex component, Not1, C-terminal	1.02534
TERG_08264	gi|327292954|ref|XP_003231174.1| mannitol dehydrogenase	1.025
TERG_05979	gi|607941846|gb|EZF74964.1| hypothetical protein H105_03394	1.02408
TERG_00540	gi|327307716|ref|XP_003238549.1| hypothetical protein TERG_00540	1.02224
TERG_00859	gi|327308362|ref|XP_003238872.1| hypothetical protein TERG_00859	1.02199
TERG_05258	gi|327299944|ref|XP_003234665.1| MFS transporter	1.02123
TERG_08032	gi|327294076|ref|XP_003231734.1| cell differentiation protein rcd1	1.01933
TERG_01562	gi|326472668|gb|EGD96677.1| 60S ribosomal protein	1.0179
TERG_04966	gi|327299362|ref|XP_003234374.1| hypothetical protein TERG_04966	1.01671
TERG_01174	gi|327309002|ref|XP_003239192.1| hypothetical protein TERG_01174	1.01572
TERG_05740	gi|327298355|ref|XP_003233871.1| hypothetical protein TERG_05740	1.01565
TERG_07329	gi|327295578|ref|XP_003232484.1| TPR domain-containing protein	1.01517
TERG_02989	gi|327302486|ref|XP_003235935.1| cytochrome P450 monooxygenase	1.01315
TERG_06769	gi|327296167|ref|XP_003232778.1| hypothetical protein TERG_06769	1.01293
TERG_02504	gi|607866287|gb|EZF11641.1| hypothetical protein H100_07198	1.01189
TERG_05872	gi|327298621|ref|XP_003234004.1| thiosulfate sulfurtransferase	1.01176
TERG_07542	gi|607882094|gb|EZF26822.1| hypothetical protein H100_01124	1.01091
TERG_03187	gi|327302892|ref|XP_003236138.1| aspartate aminotransferase	1.01056
TERG_04703	gi|327301907|ref|XP_003235646.1| hypothetical protein TERG_04703	1.01023
TERG_05922	gi|327298723|ref|XP_003234055.1| stearic acid desaturase	1.00988
TERG_00691	gi|327308024|ref|XP_003238703.1| cystathionine beta-synthase	1.0084
TERG_01544	gi|607868520|gb|EZF13800.1| hypothetical protein H100_06185	1.00821
TERG_03576	gi|327303686|ref|XP_003236535.1| phosphatidylinositol 4-kinase type II subunit alpha	1.00814
TERG_06874	gi|327296379|ref|XP_003232884.1| UTP-glucose-1-phosphate uridylyltransferase	1.00749
TERG_08536	gi|327292467|ref|XP_003230932.1| hypothetical protein TERG_08536	1.00729
TERG_07389	gi|607882261|gb|EZF26976.1| hypothetical protein H100_00968	1.00696
TERG_06967	gi|327296563|ref|XP_003232976.1| hypothetical protein TERG_06967	1.0061
TERG_05780	gi|327298435|ref|XP_003233911.1| hypothetical protein TERG_05780	1.00497
TERG_05120	gi|327299662|ref|XP_003234524.1| hypothetical protein TERG_05120	1.00467
TERG_02334	gi|607961443|gb|EZF92045.1| hypothetical protein H113_07049	1.00308
TERG_05662	gi|327298191|ref|XP_003233789.1| hypothetical protein TERG_05662	1.00255
TERG_07528	gi|327294427|ref|XP_003231909.1| class II aldolase/adducin domain-containing protein	1.00118
TERG_01443	gi|607864233|gb|EZF09743.1| hypothetical protein H100_08914	0.999305
TERG_08692	gi|674805510|gb|EGD85116.2| hypothetical protein TERG_08692	0.999101
TERG_08572	gi|327292537|ref|XP_003230967.1| methionyl-tRNA synthetase	0.998707
TERG_02237	gi|327305655|ref|XP_003237519.1| 40S ribosomal protein S28	0.99757
TERG_08135	gi|607882762|gb|EZF27421.1| hypothetical protein H100_00521	0.997174
TERG_02156	gi|327305489|ref|XP_003237436.1| hypothetical protein TERG_02156	0.996671
TERG_00355	gi|607865632|gb|EZF11036.1| pyruvate decarboxylase	0.995222
TERG_11527	gi|607960747|gb|EZF91402.1| hypothetical protein H113_07677	0.992912
TERG_01295	gi|302504779|ref|XP_003014348.1| oxidoreductase, short-chain dehydrogenase/reductase family	0.992376
TERG_00880	gi|327308404|ref|XP_003238893.1| hypothetical protein TERG_00880	0.990623
TERG_01952	gi|302506765|ref|XP_003015339.1| hypothetical protein ARB_06462	0.987572
TERG_03857	gi|674807039|gb|EGD87610.2| hypothetical protein TERG_03857	0.98678
TERG_11588	gi|607865337|gb|EZF10757.1| hypothetical protein H100_07995	0.98663
TERG_06778	gi|327296185|ref|XP_003232787.1| PAP2 domain-containing protein	0.984846
TERG_07582	gi|674809550|gb|EGD91363.2| hypothetical protein TERG_07582	0.983986
TERG_08908	gi|327297560|ref|XP_003233474.1| hypothetical protein TERG_08908	0.982737
TERG_04064	gi|327300639|ref|XP_003235012.1| NADH:ubiquinone oxidoreductase 13.4kD subunit	0.979929
TERG_08393	gi|674810094|gb|EGD92178.2| aspartyl aminopeptidase	0.979779
TERG_04615	gi|607877042|gb|EZF22190.1| hypothetical protein H100_04860	0.975321
TERG_11650	gi|607864964|gb|EZF10427.1| hypothetical protein H100_08373	0.97531
TERG_08197	gi|327293431|ref|XP_003231412.1| hypothetical protein TERG_08197	0.974073
TERG_02789	gi|327302084|ref|XP_003235734.1| hypothetical protein TERG_02789	0.973952
TERG_00363	gi|327307366|ref|XP_003238374.1| glutamyl-tRNA synthetase	0.97239
TERG_08788	gi|607870808|gb|EZF16049.1| hypothetical protein H100_05898	0.970218
TERG_04003	gi|327300519|ref|XP_003234952.1| phenylacetyl-CoA ligase	0.97021
TERG_00096	gi|327306826|ref|XP_003238104.1| NADH-ubiquinone oxidoreductase subunit	0.968904
TERG_05521	gi|327297909|ref|XP_003233648.1| hypothetical protein TERG_05521	0.968554
TERG_02631	gi|327306463|ref|XP_003237923.1| histone H2B	0.966858
TERG_08272	gi|327292974|ref|XP_003231184.1| hypothetical protein TERG_08272	0.965698
TERG_01521	gi|302663348|ref|XP_003023317.1| hypothetical protein TRV_02543	0.96545
TERG_00846	gi|327308336|ref|XP_003238859.1| hypothetical protein TERG_00846	0.965341
TERG_01318	gi|327309288|ref|XP_003239335.1| hypothetical protein TERG_01318	0.964934
TERG_07558	gi|607864700|gb|EZF10178.1| hypothetical protein H100_08532	0.96405
TERG_03821	gi|327304174|ref|XP_003236779.1| golgi transporter Sly1	0.963846
TERG_08250	gi|327292926|ref|XP_003231160.1| hypothetical protein TERG_08250	0.963626
TERG_02454	gi|327306099|ref|XP_003237741.1| deoxyribose-phosphate aldolase	0.963388
TERG_11941	gi|607874533|gb|EZF19727.1| hypothetical protein H100_05338	0.963247
TERG_08742	gi|327306371|ref|XP_003237877.1| hypothetical protein TERG_08742	0.963127
TERG_07783	gi|327293578|ref|XP_003231485.1| oligopeptide transporter	0.961925
TERG_11817	gi|607961727|gb|EZF92314.1| hypothetical protein H113_06915	0.961253
TERG_08302	gi|327293036|ref|XP_003231215.1| ribose 5-phosphate isomerase	0.960819
TERG_08017	gi|327294042|ref|XP_003231717.1| glutamyl-tRNA synthetase	0.960773
TERG_05935	gi|327298749|ref|XP_003234068.1| protein kinase subdomain-containing protein	0.960091
TERG_07931	gi|607882483|gb|EZF27178.1| hypothetical protein H100_00822	0.960078
TERG_03790	gi|607868990|gb|EZF14260.1| hypothetical protein H100_06103	0.959622
TERG_06056	gi|607880551|gb|EZF25387.1| hypothetical protein H100_02293	0.95961
TERG_02519	gi|327306235|ref|XP_003237809.1| chitin synthase activator	0.957726
TERG_00783	gi|315054923|ref|XP_003176836.1| G-protein comlpex beta subunit CpcB	0.957647
TERG_02383	gi|607866467|gb|EZF11815.1| hypothetical protein H100_07065	0.957475
TERG_03533	gi|327303596|ref|XP_003236490.1| DRAP deaminase	0.956379
TERG_06535	gi|327295699|ref|XP_003232544.1| hypothetical protein TERG_06535	0.955354
TERG_04499	gi|327301507|ref|XP_003235446.1| hypothetical protein TERG_04499	0.954911
TERG_04775	gi|327298978|ref|XP_003234182.1| protein kinase subdomain-containing protein	0.954545
TERG_04338	gi|327301179|ref|XP_003235282.1| serine protease	0.953836
TERG_06990	gi|674809172|gb|EGD90763.2| hypothetical protein TERG_06990	0.95316
TERG_06490	gi|327297620|ref|XP_003233504.1| 26S proteasome regulatory subunit	0.952383
TERG_06701	gi|607968146|gb|EZF98241.1| gamma-glutamyltransferase	0.952347
TERG_03677	gi|327303878|ref|XP_003236631.1| hypothetical protein TERG_03677, partial	0.950636
TERG_06023	gi|327296664|ref|XP_003233026.1| tripeptidyl peptidase SED3	0.950278
TERG_06378	gi|607880098|gb|EZF24990.1| hypothetical protein H100_02628	0.949214
TERG_01596	gi|327304357|ref|XP_003236870.1| proteasome subunit beta	0.948368
TERG_02715	gi|327306629|ref|XP_003238006.1| hypothetical protein TERG_02715	0.946674
TERG_04807	gi|327299044|ref|XP_003234215.1| aminotransferase	0.945909
TERG_00819	gi|607865025|gb|EZF10482.1| hypothetical protein H100_08273	0.945613
TERG_05841	gi|607879421|gb|EZF24379.1| AmmeMemoRadiSam system protein B	0.94501
TERG_02238	gi|607961569|gb|EZF92162.1| ATP phosphoribosyltransferase	0.943007
TERG_04564	gi|327301635|ref|XP_003235510.1| endo-1,3(4)-beta-glucanase	0.941142
TERG_02510	gi|327306215|ref|XP_003237799.1| hypothetical protein TERG_02510	0.939603
TERG_00462	gi|327307562|ref|XP_003238472.1| 40S ribosomal protein S3	0.939481
TERG_01967	gi|327305107|ref|XP_003237245.1| hypothetical protein TERG_01967	0.938065
TERG_07996	gi|327294002|ref|XP_003231697.1| hypothetical protein TERG_07996	0.937369
TERG_00698	gi|327308040|ref|XP_003238711.1| L-ornithine 5-monooxygenase	0.933566
TERG_07011	gi|327294928|ref|XP_003232159.1| hypothetical protein TERG_07011	0.933241
TERG_02748	gi|327302000|ref|XP_003235692.1| chitobiase	0.932708
TERG_03055	gi|327302622|ref|XP_003236003.1| MFS allantoate transporter	0.932061
TERG_00942	gi|327308530|ref|XP_003238956.1| hypothetical protein TERG_00942	0.93202
TERG_11758	gi|674805731|gb|KFL60695.1| hypothetical protein TERG_11758	0.929713
TERG_07691	gi|327294755|ref|XP_003232073.1| nonspecific lipid-transfer protein	0.929679
TERG_02400	gi|327305983|ref|XP_003237683.1| amino acid permease	0.929432
TERG_04107	gi|327300725|ref|XP_003235055.1| hypothetical protein TERG_04107	0.927865
TERG_02012	gi|327305197|ref|XP_003237290.1| hypothetical protein TERG_02012	0.927244
TERG_01100	gi|327308852|ref|XP_003239117.1| AP-3 adaptor complex subunit sigma	0.92693
TERG_00254	gi|327307150|ref|XP_003238266.1| peroxisomal multifunctional enzyme type 2	0.925534
TERG_06625	gi|327295877|ref|XP_003232633.1| tripeptidyl peptidase SED3	0.924356
TERG_03383	gi|327303292|ref|XP_003236338.1| hypothetical protein TERG_03383	0.92358
TERG_02400	gi|327305983|ref|XP_003237683.1| amino acid permease	0.923235
TERG_01608	gi|302501592|ref|XP_003012788.1| hypothetical protein ARB_01039	0.922441
TERG_08422	gi|327292851|ref|XP_003231123.1| hypothetical protein TERG_08422	0.921124
TERG_08757	gi|327302120|ref|XP_003235752.1| hypothetical protein TERG_08757	0.920946
TERG_03762	gi|327304052|ref|XP_003236718.1| malate dehydrogenase	0.920912
TERG_05781	gi|327298437|ref|XP_003233912.1| lysyl-tRNA synthetase	0.920706
TERG_01628	gi|327304421|ref|XP_003236902.1| l-fucose permease	0.920162
TERG_06659	gi|607881075|gb|EZF25877.1| hypothetical protein H100_01887	0.920018
TERG_01268	gi|327309192|ref|XP_003239287.1| hypothetical protein TERG_01268	0.91863
TERG_08427	gi|327292861|ref|XP_003231128.1| hypothetical protein TERG_08427	0.918473
TERG_00384	gi|607865674|gb|EZF11078.1| hypothetical protein H100_07820	0.916982
TERG_11684	gi|327308948|ref|XP_003239165.1| NADH-ubiquinone oxidoreductase subunit	0.916668
TERG_08104	gi|327293245|ref|XP_003231319.1| sodium transport ATPase	0.915428
TERG_06077	gi|327296776|ref|XP_003233082.1| C1 tetrahydrofolate synthase	0.912566
TERG_01660	gi|327304491|ref|XP_003236937.1| hypothetical protein TERG_01660	0.912432
TERG_06644	gi|327295915|ref|XP_003232652.1| MIPC synthase	0.91187
TERG_06087	gi|327296794|ref|XP_003233091.1| mRNA export factor mex67	0.910432
TERG_05595	gi|327298055|ref|XP_003233721.1| hypothetical protein TERG_05595	0.910064
TERG_11928	gi|327302496|ref|XP_003235940.1| hypothetical protein TERG_02994	0.908747
TERG_01077	gi|327308802|ref|XP_003239092.1| metallo-beta-lactamase	0.908404
TERG_01552	gi|327304269|ref|XP_003236826.1| hypothetical protein TERG_01552	0.908057
TERG_00922	gi|327308492|ref|XP_003238937.1| hypothetical protein TERG_00922	0.907797
TERG_04222	gi|327300955|ref|XP_003235170.1| hypothetical protein TERG_04222	0.906385
TERG_05484	gi|607879824|gb|EZF24754.1| hypothetical protein H100_02857	0.905015
TERG_01330	gi|327309312|ref|XP_003239347.1| hypothetical protein TERG_01330	0.904822
TERG_03804	gi|327304140|ref|XP_003236762.1| dihydroxyacid dehydratase	0.903994
TERG_02041	gi|327305255|ref|XP_003237319.1| hypothetical protein TERG_02041	0.903546
TERG_01310	gi|302500111|ref|XP_003012050.1| hypothetical protein ARB_01806	0.903161
TERG_11776	gi|607867146|gb|EZF12455.1| hypothetical protein H100_06591	0.902422
TERG_07785	gi|327293582|ref|XP_003231487.1| SNARE domain-containing protein	0.901716
TERG_02759	gi|607876905|gb|EZF22073.1| hypothetical protein H100_05014	0.901028
TERG_06314	gi|607880165|gb|EZF25048.1| hypothetical protein H100_02557	0.900061
TERG_07946	gi|327293898|ref|XP_003231645.1| 3-ketodihydrosphingosine reductase	0.899804
TERG_08139	gi|327293313|ref|XP_003231353.1| NAD dependent epimerase/dehydratase	0.899579
TERG_03634	gi|327303794|ref|XP_003236589.1| hypothetical protein TERG_03634	0.899381
TERG_00953	gi|327308552|ref|XP_003238967.1| hypothetical protein TERG_00953	0.898545
TERG_07126	gi|327295164|ref|XP_003232277.1| hypothetical protein TERG_07126	0.898367
TERG_05854	gi|327298583|ref|XP_003233985.1| beta-lactamase	0.89823
TERG_02507	gi|327306209|ref|XP_003237796.1| hypothetical protein TERG_02507	0.897978
TERG_05233	gi|327299894|ref|XP_003234640.1| hypothetical protein TERG_05233	0.897555
TERG_08516	gi|327292684|ref|XP_003231040.1| hypothetical protein TERG_08516	0.896705
TERG_02719	gi|327301946|ref|XP_003235665.1| glycosyl hydrolase	0.896555
TERG_06039	gi|327296696|ref|XP_003233042.1| BET3 family protein	0.896328
TERG_02250	gi|327305683|ref|XP_003237533.1| cyclopropane-fatty-acyl-phospholipid synthase	0.893878
TERG_01197	gi|327309048|ref|XP_003239215.1| nitrilase	0.892814
TERG_04198	gi|327300907|ref|XP_003235146.1| glycyl-tRNA synthetase	0.892471
TERG_03446	gi|327303418|ref|XP_003236401.1| mRNA capping enzyme alpha subunit	0.890359
TERG_05980	gi|327298835|ref|XP_003234111.1| aminomethyl transferase	0.890208
TERG_02444	gi|674806109|gb|EGD86180.2| hypothetical protein TERG_02444	0.889213
TERG_02768	gi|607876919|gb|EZF22087.1| 6-phosphogluconate dehydrogenase, decarboxylating 1	0.887817
TERG_05618	gi|607966701|gb|EZF96904.1| hypothetical protein H113_03006	0.887415
TERG_04986	gi|607893722|gb|EZF32776.1| hypothetical protein H101_03631	0.887212
TERG_08612	gi|674810245|gb|EGD92395.2| 60S ribosomal protein L39	0.885616
TERG_02299	gi|327305781|ref|XP_003237582.1| HET-C domain-containing protein	0.884339
TERG_01665	gi|327304501|ref|XP_003236942.1| pre-rRNA-processing protein PNO1	0.883638
TERG_11551	gi|607865642|gb|EZF11046.1| hypothetical protein H100_07790	0.88229
TERG_02400	gi|327305983|ref|XP_003237683.1| amino acid permease	0.881278
TERG_06441	gi|607879945|gb|EZF24849.1| hypothetical protein H100_02689	0.880801
TERG_02613	gi|674806201|gb|EGD86356.2| hypothetical protein TERG_02613	0.880459
TERG_04410	gi|327301325|ref|XP_003235355.1| hypothetical protein TERG_04410	0.879126
TERG_08443	gi|327292891|ref|XP_003231143.1| adenosylhomocysteinase	0.878863
TERG_02709	gi|327306617|ref|XP_003238000.1| syntaxin 5	0.878355
TERG_06824	gi|607880822|gb|EZF25633.1| 60S ribosomal protein L23	0.875483
TERG_07641	gi|327294661|ref|XP_003232026.1| hypothetical protein TERG_07641	0.873598
TERG_01836	gi|327304845|ref|XP_003237114.1| hypothetical protein TERG_01836	0.872361
TERG_06956	gi|327296541|ref|XP_003232965.1| RNA polymerase I-specific transcription initiation factor RRN3 family protein	0.871098
TERG_02302	gi|327305787|ref|XP_003237585.1| hypothetical protein TERG_02302	0.870158
TERG_04250	gi|327301007|ref|XP_003235196.1| enoyl-CoA hydratase/isomerase	0.869107
TERG_04086	gi|674807182|gb|EGD87839.2| hypothetical protein TERG_04086	0.868778
TERG_00830	gi|327308304|ref|XP_003238843.1| hypothetical protein TERG_00830	0.868689
TERG_03986	gi|327300485|ref|XP_003234935.1| hypothetical protein TERG_03986	0.86778
TERG_02941	gi|607903437|gb|EZF40925.1| hypothetical protein H102_05197	0.867459
TERG_00650	gi|302659307|ref|XP_003021345.1| hypothetical protein TRV_04552	0.867362
TERG_05156	gi|607965611|gb|EZF95932.1| hypothetical protein H113_03860	0.867017
TERG_08776	gi|327303122|ref|XP_003236253.1| hypothetical protein TERG_08776	0.866968
TERG_07029	gi|327294964|ref|XP_003232177.1| hypothetical protein TERG_07029	0.865968
TERG_07758	gi|327293524|ref|XP_003231458.1| hypothetical protein TERG_07758	0.860767
TERG_11526	gi|327307052|ref|XP_003238217.1| hypothetical protein TERG_00209	0.860636
TERG_06839	gi|327296311|ref|XP_003232850.1| hypothetical protein TERG_06839	0.860507
TERG_00159	gi|327306952|ref|XP_003238167.1| hypothetical protein TERG_00159	0.859773
TERG_11520	gi|674804670|gb|KFL60125.1| hypothetical protein TERG_11520	0.859474
TERG_04880	gi|327299192|ref|XP_003234289.1| secretory component protein shr3	0.858166
TERG_00243	gi|327307128|ref|XP_003238255.1| hypothetical protein TERG_00243	0.857306
TERG_05122	gi|674807916|gb|EGD88873.2| hypothetical protein TERG_05122	0.857226
TERG_01798	gi|327304769|ref|XP_003237076.1| MATE efflux family protein	0.857138
TERG_00509	gi|327307656|ref|XP_003238519.1| hypothetical protein TERG_00509	0.856952
TERG_01030	gi|327308708|ref|XP_003239045.1| coatomer subunit gamma	0.856949
TERG_08353	gi|607883211|gb|EZF27844.1| hypothetical protein H100_00212	0.856176
TERG_01364	gi|607864286|gb|EZF09787.1| hypothetical protein H100_08838	0.855709
TERG_00583	gi|327307802|ref|XP_003238592.1| hypothetical protein TERG_00583	0.855515
TERG_02675	gi|327306551|ref|XP_003237967.1| oxysterol binding protein	0.85501
TERG_00681	gi|607865230|gb|EZF10658.1| hypothetical protein H100_08133	0.853472
TERG_02032	gi|327305237|ref|XP_003237310.1| mitochondrial ATP synthase alpha subunit	0.853094
TERG_07374	gi|327294119|ref|XP_003231755.1| RLI domain-containing protein	0.852966
TERG_08723	gi|327305677|ref|XP_003237530.1| hypothetical protein TERG_08723	0.85253
TERG_06549	gi|327295727|ref|XP_003232558.1| hypothetical protein TERG_06549	0.852232
TERG_07577	gi|327294527|ref|XP_003231959.1| hypothetical protein TERG_07577	0.851798
TERG_00616	gi|327307868|ref|XP_003238625.1| sodium transport ATPase	0.851778
TERG_00591	gi|674804973|gb|EGD84309.2| hypothetical protein TERG_00591	0.850908
TERG_04590	gi|327301687|ref|XP_003235536.1| dihydrofolate synthetase	0.850531
TERG_05451	gi|327297765|ref|XP_003233576.1| hypothetical protein TERG_05451	0.849027
TERG_07377	gi|327294125|ref|XP_003231758.1| metacaspase CasA	0.846368
TERG_07791	gi|327293594|ref|XP_003231493.1| hypothetical protein TERG_07791	0.845732
TERG_08667	gi|327308322|ref|XP_003238852.1| hypothetical protein TERG_08667	0.84558
TERG_01835	gi|327304843|ref|XP_003237113.1| hypothetical protein TERG_01835	0.844818
TERG_06584	gi|327295795|ref|XP_003232592.1| hypothetical protein TERG_06584	0.844199
TERG_02277	gi|674806026|gb|EGD86011.2| hypothetical protein TERG_02277	0.842848
TERG_01331	gi|327309314|ref|XP_003239348.1| phospholipase	0.842077
TERG_08488	gi|607883295|gb|EZF27921.1| hypothetical protein H100_00169	0.842003
TERG_08284	gi|607883038|gb|EZF27681.1| hypothetical protein H100_00359	0.841954
TERG_03544	gi|327303622|ref|XP_003236503.1| CMGC/RCK/MAK protein kinase	0.84127
TERG_04844	gi|327299116|ref|XP_003234251.1| hypothetical protein TERG_04844	0.84118
TERG_08468	gi|327292588|ref|XP_003230992.1| hydroxyacylglutathione hydrolase	0.841153
TERG_00605	gi|607865398|gb|EZF10818.1| hypothetical protein H100_08047	0.840742
TERG_04996	gi|327299418|ref|XP_003234402.1| hypothetical protein TERG_04996	0.840179
TERG_00679	gi|327308000|ref|XP_003238691.1| hypothetical protein TERG_00679	0.839984
TERG_01410	gi|327309468|ref|XP_003239425.1| SNF7 family protein	0.839754
TERG_07252	gi|327295418|ref|XP_003232404.1| hypothetical protein TERG_07252	0.837644
TERG_01323	gi|327309298|ref|XP_003239340.1| hypothetical protein TERG_01323	0.837232
TERG_08654	gi|327307502|ref|XP_003238442.1| hypothetical protein TERG_08654	0.835936
TERG_07127	gi|327295166|ref|XP_003232278.1| homocitrate synthase	0.835868
TERG_05358	gi|327300148|ref|XP_003234767.1| hypothetical protein TERG_05358	0.835198
TERG_00833	gi|327308310|ref|XP_003238846.1| mitochondrial import inner membrane translocase subunit Tim14	0.834854
TERG_03050	gi|607874521|gb|EZF19715.1| tyrosine-tRNA ligase	0.834624
TERG_00855	gi|327308354|ref|XP_003238868.1| hypothetical protein TERG_00855	0.834568
TERG_05300	gi|327300032|ref|XP_003234709.1| hypothetical protein TERG_05300	0.834563
TERG_05443	gi|607879773|gb|EZF24703.1| hypothetical protein H100_02815	0.834058
TERG_11580	gi|327307674|ref|XP_003238528.1| DnaJ and TPR domain-containing protein	0.833797
TERG_07657	gi|327294689|ref|XP_003232040.1| chitin synthase class VI	0.832716
TERG_00347	gi|607865620|gb|EZF11024.1| hypothetical protein H100_07773	0.832424
TERG_08345	gi|607970237|gb|EZG00154.1| hypothetical protein H113_00206	0.832307
TERG_01482	gi|327309612|ref|XP_003239497.1| hypothetical protein TERG_01482	0.832136
TERG_06988	gi|327294882|ref|XP_003232136.1| hypothetical protein TERG_06988	0.8316
TERG_03838	gi|327304208|ref|XP_003236796.1| hypothetical protein TERG_03838	0.831577
TERG_03305	gi|607871337|gb|EZF16569.1| hypothetical protein H100_05593	0.831564
TERG_00650	gi|607865286|gb|EZF10711.1| 40S ribosomal protein S17-B	0.82888
TERG_06364	gi|327297358|ref|XP_003233373.1| chitin synthase export chaperone	0.828356
TERG_00586	gi|327307808|ref|XP_003238595.1| endosomal sorting complex protein TSG101	0.828049
TERG_04829	gi|607878879|gb|EZF23892.1| hypothetical protein H100_03505	0.827025
TERG_04309	gi|674807325|gb|EGD88057.2| hypothetical protein TERG_04309	0.826897
TERG_01281	gi|327309218|ref|XP_003239300.1| malate synthase	0.826659
TERG_02199	gi|607866910|gb|EZF12235.1| hypothetical protein H100_06875	0.826436
TERG_06420	gi|327297474|ref|XP_003233431.1| RNA polymerase II Elongator subunit	0.825864
TERG_06242	gi|327297110|ref|XP_003233249.1| glucan 1,3-beta-glucosidase	0.825312
TERG_00756	gi|327308156|ref|XP_003238769.1| hypothetical protein TERG_00756	0.825118
TERG_01256	gi|327309168|ref|XP_003239275.1| 60S ribosomal protein L14	0.824031
TERG_11528	gi|327307052|ref|XP_003238217.1| hypothetical protein TERG_00209	0.823652
TERG_03625	gi|327303780|ref|XP_003236582.1| hypothetical protein TERG_03625	0.823505
TERG_02653	gi|327306507|ref|XP_003237945.1| hypothetical protein TERG_02653	0.822755
TERG_03235	gi|327302986|ref|XP_003236185.1| hypothetical protein TERG_03235	0.822301
TERG_11892	gi|607876904|gb|EZF22072.1| hypothetical protein H100_05013	0.82082
TERG_04556	gi|327301619|ref|XP_003235502.1| methylenetetrahydrofolate reductase	0.818921
TERG_00687	gi|327308016|ref|XP_003238699.1| hypothetical protein TERG_00687	0.818867
TERG_07761	gi|327293530|ref|XP_003231461.1| hypothetical protein TERG_07761	0.818857
TERG_05589	gi|327298043|ref|XP_003233715.1| COP9 signalosome subunit CsnD	0.818524
TERG_11747	gi|302501470|ref|XP_003012727.1| hypothetical protein ARB_00978	0.818019
TERG_11756	gi|674805714|gb|KFL60686.1| hypothetical protein TERG_11756	0.817907
TERG_01841	gi|327304855|ref|XP_003237119.1| hypothetical protein TERG_01841	0.817645
TERG_03395	gi|327303316|ref|XP_003236350.1| exosome complex endonuclease 2/ribosomal RNA processing protein	0.817071
TERG_05281	gi|327299992|ref|XP_003234689.1| thioesterase	0.815958
TERG_07441	gi|327294253|ref|XP_003231822.1| methyltransferase	0.815223
TERG_03108	gi|674806529|gb|EGD86853.2| hypothetical protein TERG_03108	0.814911
TERG_03919	gi|327300349|ref|XP_003234867.1| phytoene desaturase	0.814898
TERG_01604	gi|327304373|ref|XP_003236878.1| 60S ribosomal protein L36	0.813795
TERG_04721	gi|327298860|ref|XP_003234123.1| glutamate carboxypeptidase	0.812935
TERG_01352	gi|327309358|ref|XP_003239370.1| hypothetical protein TERG_01352	0.812384
TERG_03965	gi|327300443|ref|XP_003234914.1| MFS nicotinic acid transporter	0.811113
TERG_07137	gi|327295186|ref|XP_003232288.1| C6 finger domain-containing protein	0.810752
TERG_01498	gi|327309644|ref|XP_003239513.1| CMGC protein kinase	0.809607
TERG_01937	gi|327305049|ref|XP_003237216.1| short chain dehydrogenase	0.808576
TERG_01646	gi|607867831|gb|EZF13120.1| hypothetical protein H100_06289	0.808441
TERG_08424	gi|327292855|ref|XP_003231125.1| hypothetical protein TERG_08424	0.808188
TERG_11629	gi|607865103|gb|EZF10550.1| hypothetical protein H100_08232	0.80805
TERG_01719	gi|327304609|ref|XP_003236996.1| UBX domain-containing protein	0.807457
TERG_01600	gi|607868580|gb|EZF13860.1| cytochrome c oxidase-assembly factor COX23, mitochondrial	0.806546
TERG_06666	gi|327295961|ref|XP_003232675.1| prolyl aminopeptidase	0.805937
TERG_02189	gi|327305553|ref|XP_003237468.1| alpha tubulin	0.805616
TERG_07715	gi|607881802|gb|EZF26547.1| hypothetical protein H100_01296	0.804837
TERG_05971	gi|327298815|ref|XP_003234101.1| ribonucleotide reductase small subunit RnrA	0.80399
TERG_01795	gi|674805741|gb|EGD85524.2| hypothetical protein TERG_01795	0.803712
TERG_01190	gi|302654437|ref|XP_003019026.1| hypothetical protein TRV_07039	0.802342
TERG_01313	gi|327309278|ref|XP_003239330.1| C2H2 finger domain-containing protein	0.801084
TERG_03559	gi|327303654|ref|XP_003236519.1| alcohol dehydrogenase	0.801007
TERG_05682	gi|327298231|ref|XP_003233809.1| hypothetical protein TERG_05682	0.800967
TERG_06479	gi|327297598|ref|XP_003233493.1| ribonuclease HI large subunit	0.800269
TERG_05437	gi|327297737|ref|XP_003233562.1| phosphofructokinase	0.799946
TERG_08801	gi|327300465|ref|XP_003234925.1| hypothetical protein TERG_08801	0.799945
TERG_06389	gi|327297412|ref|XP_003233400.1| hypothetical protein TERG_06389	0.798993
TERG_01900	gi|327304973|ref|XP_003237178.1| aquaglyceroporin	0.797447
TERG_00385	gi|327307410|ref|XP_003238396.1| hypothetical protein TERG_00385	0.797364
TERG_01364	gi|327309384|ref|XP_003239383.1| hypothetical protein TERG_01364	0.797355
TERG_00313	gi|327307264|ref|XP_003238323.1| hemolysin-III channel protein Izh2	0.795593
TERG_02675	gi|327306551|ref|XP_003237967.1| oxysterol binding protein	0.795065
TERG_07088	gi|327295084|ref|XP_003232237.1| N-acylethanolamine amidohydrolase	0.793291
TERG_08181	gi|327293399|ref|XP_003231396.1| hypothetical protein TERG_08181	0.792899
TERG_01797	gi|302665682|ref|XP_003024450.1| hypothetical protein TRV_01413	0.792761
TERG_02616	gi|327306433|ref|XP_003237908.1| hypothetical protein TERG_02616	0.791897
TERG_08477	gi|327292606|ref|XP_003231001.1| Apc13 domain-containing protein	0.791544
TERG_02172	gi|327305519|ref|XP_003237451.1| cytochrome P450 monooxygenase	0.791481
TERG_03144	gi|327302804|ref|XP_003236094.1| glucose-6-phosphate isomerase	0.791084
TERG_03500	gi|327303526|ref|XP_003236455.1| CobW/P47K family protein	0.79022
TERG_01579	gi|327304325|ref|XP_003236854.1| hypothetical protein TERG_01579	0.789673
TERG_00964	gi|327308574|ref|XP_003238978.1| hypothetical protein TERG_00964	0.788733
TERG_07005	gi|327294918|ref|XP_003232154.1| PAB-dependent poly(A)-specific ribonuclease subunit PAN3	0.788698
TERG_01219	gi|327309092|ref|XP_003239237.1| malate/L-lactate dehydrogenase	0.788019
TERG_00653	gi|607960091|gb|EZF90803.1| hypothetical protein H113_08150	0.787825
TERG_00177	gi|327306988|ref|XP_003238185.1| bZIP transcription factor	0.787302
TERG_06366	gi|327297364|ref|XP_003233376.1| CAMK/CAMKL protein kinase	0.786817
TERG_07174	gi|302498841|ref|XP_003011417.1| hypothetical protein ARB_02267	0.78612
TERG_02317	gi|302655647|ref|XP_003019609.1| hypothetical protein TRV_06368	0.785886
TERG_06507	gi|327297652|ref|XP_003233520.1| hypothetical protein TERG_06507	0.78528
TERG_02549	gi|327306295|ref|XP_003237839.1| hypothetical protein TERG_02549	0.785115
TERG_07636	gi|607881942|gb|EZF26677.1| hypothetical protein H100_01216	0.784777
TERG_00694	gi|327308030|ref|XP_003238706.1| glutamate 5-kinase	0.784041
TERG_04593	gi|327301693|ref|XP_003235539.1| hypothetical protein TERG_04593	0.783264
TERG_02674	gi|607866181|gb|EZF11541.1| hypothetical protein H100_07381	0.782949
TERG_04035	gi|607877632|gb|EZF22745.1| hypothetical protein H100_04265	0.782906
TERG_00015	gi|327306660|ref|XP_003238021.1| stromal membrane-associated protein	0.781892
TERG_02735	gi|607876946|gb|EZF22111.1| hypothetical protein H100_04985	0.780482
TERG_04649	gi|607964085|gb|EZF94520.1| hypothetical protein H113_04921	0.78013
TERG_07903	gi|327293814|ref|XP_003231603.1| nuclear mRNA splicing factor-associated protein	0.78008
TERG_07456	gi|327294281|ref|XP_003231836.1| hypothetical protein TERG_07456	0.779443
TERG_04081	gi|327300673|ref|XP_003235029.1| serine/threonine protein phosphatase PPT1	0.779339
TERG_07295	gi|327295508|ref|XP_003232449.1| hypothetical protein TERG_07295	0.779186
TERG_07352	gi|327295624|ref|XP_003232507.1| aldehyde reductase	0.778488
TERG_05851	gi|327298577|ref|XP_003233982.1| hypothetical protein TERG_05851	0.778354
TERG_01543	gi|607868519|gb|EZF13799.1| hypothetical protein H100_06184	0.778317
TERG_05913	gi|327298703|ref|XP_003234045.1| vacuolar protein-sorting protein bro1	0.778198
TERG_01124	gi|327308902|ref|XP_003239142.1| hypothetical protein TERG_01124	0.777221
TERG_00681	gi|607865231|gb|EZF10659.1| hypothetical protein H100_08133	0.777197
TERG_08313	gi|327293058|ref|XP_003231226.1| hypothetical protein TERG_08313	0.776677
TERG_05967	gi|674808460|gb|EGD89729.2| hypothetical protein TERG_05967	0.775532
TERG_02225	gi|327305631|ref|XP_003237507.1| Ulp1 protease	0.774218
TERG_04928	gi|327299284|ref|XP_003234335.1| elongation factor 2	0.774146
TERG_06779	gi|607880895|gb|EZF25703.1| hypothetical protein H100_02013	0.774047
TERG_03042	gi|327302596|ref|XP_003235990.1| STE/STE20/PAKA protein kinase	0.774044
TERG_01114	gi|327308880|ref|XP_003239131.1| RING finger protein	0.773822
TERG_02940	gi|607876027|gb|EZF21208.1| hypothetical protein H100_05209	0.773205
TERG_06322	gi|327297270|ref|XP_003233329.1| alpha-1,2-mannosyltransferase	0.772999
TERG_06909	gi|327296449|ref|XP_003232919.1| succinate-semialdehyde dehydrogenase	0.772139
TERG_00553	gi|607865322|gb|EZF10742.1| hypothetical protein H100_07989	0.771703
TERG_03412	gi|327303350|ref|XP_003236367.1| hexokinase	0.771591
TERG_05280	gi|607977498|gb|EZG06628.1| hypothetical protein H106_03775	0.771453
TERG_08622	gi|327292315|ref|XP_003230857.1| transferase	0.771379
TERG_00215	gi|674804706|gb|EGD83934.2| hypothetical protein TERG_00215	0.770411
TERG_06438	gi|607879970|gb|EZF24872.1| malate dehydrogenase, NAD-dependent	0.768848
TERG_01021	gi|607864773|gb|EZF10246.1| hypothetical protein H100_08478	0.768178
TERG_05402	gi|327297671|ref|XP_003233529.1| chromatin remodeling complex subunit Arp9	0.767483
TERG_04660	gi|327301823|ref|XP_003235604.1| hypothetical protein TERG_04660	0.767006
TERG_08218	gi|607882852|gb|EZF27511.1| hypothetical protein H100_00604	0.766532
TERG_03695	gi|327303914|ref|XP_003236649.1| pyrroline-5-carboxylate reductase	0.766073
TERG_04238	gi|327300985|ref|XP_003235185.1| cation-transporting ATPase	0.765878
TERG_00762	gi|302662543|ref|XP_003022924.1| hypothetical protein TRV_02911	0.763919
TERG_02281	gi|327305743|ref|XP_003237563.1| hypothetical protein TERG_02281	0.763797
TERG_06806	gi|327296245|ref|XP_003232817.1| hypothetical protein TERG_06806	0.762445
TERG_04082	gi|327300675|ref|XP_003235030.1| hypothetical protein TERG_04082	0.762076
TERG_01971	gi|674805831|gb|EGD85700.2| hypothetical protein TERG_01971	0.761486
TERG_01561	gi|327304287|ref|XP_003236835.1| small nuclear ribonucleoprotein SmB	0.761451
TERG_02483	gi|674806133|gb|EGD86221.2| hypothetical protein TERG_02483	0.760559
TERG_01267	gi|674805431|gb|KFL60542.1| hypothetical protein TERG_01267	0.760057
TERG_02385	gi|607866469|gb|EZF11817.1| hypothetical protein H100_07067	0.759975
TERG_07563	gi|674809543|gb|EGD91342.2| DNA 3'-phosphatase	0.759703
TERG_02136	gi|327305447|ref|XP_003237415.1| C-3 sterol dehydrogenase/C-4 decarboxylase	0.759208
TERG_01662	gi|327304495|ref|XP_003236939.1| proteasome subunit beta	0.758666
TERG_08604	gi|327292400|ref|XP_003230899.1| serine/threonine protein kinase	0.758652
TERG_08278	gi|327292988|ref|XP_003231191.1| serine/threonine protein kinase	0.758564
TERG_01936	gi|327305047|ref|XP_003237215.1| DSBA family oxidoreductase	0.757778
TERG_06491	gi|327297622|ref|XP_003233505.1| adenylate kinase	0.757632
TERG_04080	gi|607964905|gb|EZF95276.1| transcription elongation factor spt4	0.754196
TERG_08982	gi|674810008|gb|EGD92031.2| hypothetical protein TERG_08982	0.753824
TERG_01226	gi|327309106|ref|XP_003239244.1| hypothetical protein TERG_01226	0.753647
TERG_03483	gi|327303492|ref|XP_003236438.1| carnitine acetyl transferase	0.753571
TERG_08966	gi|674809834|gb|EGD91734.2| hypothetical protein TERG_08966	0.752127
TERG_01771	gi|607867977|gb|EZF13266.1| hypothetical protein H100_06419	0.751414
TERG_00815	gi|327308274|ref|XP_003238828.1| hypothetical protein TERG_00815	0.749297
TERG_08969	gi|327293960|ref|XP_003231676.1| hypothetical protein TERG_08969	0.748958
TERG_11576	gi|327307610|ref|XP_003238496.1| cysteinyl-tRNA synthetase	0.748945
TERG_00710	gi|327308064|ref|XP_003238723.1| hypothetical protein TERG_00710	0.748798
TERG_02240	gi|607866767|gb|EZF12099.1| hypothetical protein H100_06919	0.74639
TERG_03966	gi|327300445|ref|XP_003234915.1| hypothetical protein TERG_03966	0.746289
TERG_01099	gi|327308850|ref|XP_003239116.1| hypothetical protein TERG_01099	0.746141
TERG_01504	gi|327309656|ref|XP_003239519.1| hypothetical protein TERG_01504	0.745216
TERG_07161	gi|327295236|ref|XP_003232313.1| hypothetical protein TERG_07161	0.744501
TERG_00310	gi|327307258|ref|XP_003238320.1| dolichol-phosphate mannosyltransferase	0.744039
TERG_00032	gi|327306694|ref|XP_003238038.1| mitochondrial dicarboxylate carrier	0.743757
TERG_02850	gi|327302212|ref|XP_003235798.1| polyketide synthase	0.741912
TERG_05382	gi|327300196|ref|XP_003234791.1| sorting nexin Mvp1	0.741416
TERG_07048	gi|327295002|ref|XP_003232196.1| dsDNA-dependent ATPase	0.740832
TERG_04117	gi|607877734|gb|EZF22847.1| hypothetical protein H100_04349	0.739815
TERG_03992	gi|327300497|ref|XP_003234941.1| proteasome regulatory particle subunit Rpt2	0.739796
TERG_07958	gi|327293926|ref|XP_003231659.1| hypothetical protein TERG_07958	0.738909
TERG_05685	gi|674808268|gb|EGD89443.2| hypothetical protein TERG_05685	0.738319
TERG_00877	gi|607864925|gb|EZF10388.1| hypothetical protein H100_08335	0.738118
TERG_06739	gi|327296107|ref|XP_003232748.1| hypothetical protein TERG_06739	0.737998
TERG_07485	gi|327294339|ref|XP_003231865.1| UDP-galactopyranose mutase	0.737225
TERG_08178	gi|327293393|ref|XP_003231393.1| hypothetical protein TERG_08178	0.73624
TERG_08954	gi|327293572|ref|XP_003231482.1| hypothetical protein TERG_08954	0.736174
TERG_04036	gi|327300585|ref|XP_003234985.1| adenosine kinase	0.736137
TERG_01499	gi|327309646|ref|XP_003239514.1| hypothetical protein TERG_01499	0.736018
TERG_04964	gi|327299358|ref|XP_003234372.1| nrd1	0.735054
TERG_01646	gi|607867831|gb|EZF13120.1| hypothetical protein H100_06289	0.731029
TERG_11587	gi|327307730|ref|XP_003238556.1| hypothetical protein TERG_00547	0.730553
TERG_04141	gi|607877764|gb|EZF22877.1| hsp60-like protein	0.730307
TERG_01612	gi|607868594|gb|EZF13874.1| enolase	0.729808
TERG_02439	gi|327306065|ref|XP_003237724.1| palmitoyltransferase	0.729154
TERG_05710	gi|607879257|gb|EZF24215.1| hypothetical protein H100_03099	0.729126
TERG_05810	gi|327298495|ref|XP_003233941.1| MFS alpha-glucoside transporter	0.729076
TERG_02046	gi|327305265|ref|XP_003237324.1| cysteine synthase	0.729071
TERG_04145	gi|674807227|gb|EGD87899.2| ATP synthase subunit beta, mitochondrial	0.727916
TERG_06387	gi|674808767|gb|EGD90157.2| hypothetical protein TERG_06387	0.727754
TERG_07275	gi|607895955|gb|EZF34556.1| hypothetical protein H101_01905	0.727449
TERG_03179	gi|607871938|gb|EZF17158.1| hypothetical protein H100_05457	0.727123
TERG_00531	gi|327307698|ref|XP_003238540.1| 40S ribosomal protein S7	0.725409
TERG_08174	gi|302499304|ref|XP_003011648.1| hypothetical protein ARB_02202	0.725366
TERG_07734	gi|327294843|ref|XP_003232117.1| O-methyltransferase	0.724619
TERG_11753	gi|607867945|gb|EZF13234.1| hypothetical protein H100_06395	0.723879
TERG_03706	gi|327303936|ref|XP_003236660.1| hypothetical protein TERG_03706	0.723837
TERG_11516	gi|674804661|gb|KFL60118.1| hypothetical protein TERG_11516	0.721661
TERG_06024	gi|327296666|ref|XP_003233027.1| hypothetical protein TERG_06024	0.721512
TERG_08472	gi|327292596|ref|XP_003230996.1| mitochondrial 3-hydroxyisobutyryl-CoA hydrolase	0.721201
TERG_01234	gi|327309122|ref|XP_003239252.1| cell division cycle protein 123	0.720516
TERG_04160	gi|327300831|ref|XP_003235108.1| hypothetical protein TERG_04160	0.720058
TERG_06144	gi|327296906|ref|XP_003233147.1| hypothetical protein TERG_06144	0.719905
TERG_04408	gi|327301321|ref|XP_003235353.1| R3H domain-containing protein	0.719716
TERG_00616	gi|327307868|ref|XP_003238625.1| sodium transport ATPase	0.718315
TERG_04062	gi|327300635|ref|XP_003235010.1| low-temperature viability protein ltv1	0.718117
TERG_03640	gi|327303806|ref|XP_003236595.1| peptidase M28	0.716735
TERG_06261	gi|327297146|ref|XP_003233267.1| hypothetical protein TERG_06261	0.716578
TERG_11630	gi|607865065|gb|EZF10516.1| hypothetical protein H100_08241	0.71505
TERG_08951	gi|607976419|gb|EZG05613.1| hypothetical protein H106_04649	0.715005
TERG_06979	gi|607880667|gb|EZF25489.1| hypothetical protein H100_02218	0.714282
TERG_06412	gi|607967177|gb|EZF97355.1| replication factor C subunit 4	0.714027
TERG_05283	gi|607878164|gb|EZF23235.1| 60S ribosomal protein L32	0.713813
TERG_08598	gi|327292390|ref|XP_003230894.1| eukaryotic translation initiation factor 6	0.713521
TERG_08274	gi|327292978|ref|XP_003231186.1| peptidyl-prolyl cis-trans isomerase	0.713353
TERG_01744	gi|302501338|ref|XP_003012661.1| conserved hypothetical protein	0.7124
TERG_06295	gi|327297216|ref|XP_003233302.1| C2H2 finger domain-containing protein	0.711983
TERG_02032	gi|327305237|ref|XP_003237310.1| mitochondrial ATP synthase alpha subunit	0.711589
TERG_05825	gi|607879401|gb|EZF24359.1| 40S ribosomal protein S11	0.711423
TERG_00818	gi|327308280|ref|XP_003238831.1| aldehyde dehydrogenase	0.711312
TERG_00076	gi|327306786|ref|XP_003238084.1| aminotransferase	0.710217
TERG_05220	gi|327299866|ref|XP_003234626.1| hypothetical protein TERG_05220	0.709978
TERG_06371	gi|327297376|ref|XP_003233382.1| acetoacetyl-CoA synthase	0.707847
TERG_04691	gi|607877000|gb|EZF22156.1| hypothetical protein H100_04937	0.70714
TERG_06741	gi|327296111|ref|XP_003232750.1| ubiquitin C-terminal hydrolase	0.70565
TERG_03539	gi|327303610|ref|XP_003236497.1| hypothetical protein TERG_03539	0.705569
TERG_04750	gi|327298926|ref|XP_003234156.1| hypothetical protein TERG_04750	0.705469
TERG_06602	gi|674808927|gb|EGD90374.2| hypothetical protein TERG_06602	0.705033
TERG_00916	gi|327308478|ref|XP_003238930.1| carboxylic acid transporter	0.704595
TERG_04033	gi|302510461|ref|XP_003017182.1| hypothetical protein ARB_04059	0.70458
TERG_06473	gi|607879939|gb|EZF24846.1| UPF0061 protein FMP40	0.704532
TERG_08848	gi|327299582|ref|XP_003234484.1| hypothetical protein TERG_08848	0.704363
TERG_00605	gi|327307846|ref|XP_003238614.1| zinc transporter YKE4	0.703713
TERG_00366	gi|327307372|ref|XP_003238377.1| hypothetical protein TERG_00366	0.703315
TERG_01063	gi|327308776|ref|XP_003239079.1| hypothetical protein TERG_01063	0.703286
TERG_03811	gi|607869021|gb|EZF14291.1| hypothetical protein H100_06129	0.702145
TERG_00684	gi|607865235|gb|EZF10663.1| hypothetical protein H100_08136	0.701897
TERG_05909	gi|327298693|ref|XP_003234040.1| hypothetical protein TERG_05909	0.701475
TERG_02522	gi|327306241|ref|XP_003237812.1| hypothetical protein TERG_02522	0.701066
TERG_08189	gi|327293415|ref|XP_003231404.1| CMGC/CLK protein kinase	0.699867
TERG_07659	gi|327294693|ref|XP_003232042.1| 3-ketoacyl-CoA thiolase	0.698917
TERG_01728	gi|327304627|ref|XP_003237005.1| hypothetical protein TERG_01728	0.698455
TERG_00650	gi|607865286|gb|EZF10711.1| 40S ribosomal protein S17-B	0.697461
TERG_03004	gi|327302516|ref|XP_003235950.1| 3-methyl-2-oxobutanoate hydroxymethyltransferase	0.697293
TERG_00911	gi|327308468|ref|XP_003238925.1| hypothetical protein TERG_00911	0.697174
TERG_06962	gi|607880647|gb|EZF25469.1| hypothetical protein H100_02201	0.696925
TERG_03947	gi|327300409|ref|XP_003234897.1| hypothetical protein TERG_03947	0.695889
TERG_02515	gi|607866300|gb|EZF11654.1| STE/STE7/MEK1 protein kinase, variant	0.695377
TERG_04524	gi|327301559|ref|XP_003235472.1| NADH pyrophosphatase	0.695206
TERG_00912	gi|327308470|ref|XP_003238926.1| hypothetical protein TERG_00912	0.694204
TERG_03314	gi|327303152|ref|XP_003236268.1| taurine catabolism dioxygenase TauD	0.693484
TERG_00614	gi|327307864|ref|XP_003238623.1| dihydrodipicolinate synthetase	0.691941
TERG_00074	gi|327306782|ref|XP_003238082.1| biotin synthase	0.691375
TERG_02107	gi|327305391|ref|XP_003237387.1| hypothetical protein TERG_02107	0.691162
TERG_06433	gi|327297498|ref|XP_003233443.1| mitochondrial folate carrier protein	0.690975
TERG_04279	gi|327301061|ref|XP_003235223.1| YhhN domain-containing protein	0.69044
TERG_05450	gi|607879782|gb|EZF24712.1| hypothetical protein H100_02824	0.689761
TERG_00439	gi|327307512|ref|XP_003238447.1| hypothetical protein TERG_00439	0.68955
TERG_04230	gi|327300969|ref|XP_003235177.1| hypothetical protein TERG_04230	0.689133
TERG_11915	gi|327302266|ref|XP_003235825.1| nucleolus protein required for cell viability	0.688834
TERG_00784	gi|327308212|ref|XP_003238797.1| TPR repeat protein	0.688693
TERG_07889	gi|327293786|ref|XP_003231589.1| G2/M phase checkpoint control protein Sum2	0.688436
TERG_01282	gi|607864515|gb|EZF10008.1| hypothetical protein H100_08756	0.688399
TERG_02987	gi|607875008|gb|EZF20198.1| mitochondrial import inner membrane translocase subunit tim-17	0.686739
TERG_03310	gi|327303142|ref|XP_003236263.1| hypothetical protein TERG_03310	0.684874
TERG_07171	gi|327295256|ref|XP_003232323.1| hypothetical protein TERG_07171	0.684326
TERG_02746	gi|674806283|gb|EGD86485.2| hypothetical protein TERG_02746	0.684296
TERG_01374	gi|327309404|ref|XP_003239393.1| hypothetical protein TERG_01374	0.683971
TERG_01594	gi|327304353|ref|XP_003236868.1| hypothetical protein TERG_01594	0.683516
TERG_03829	gi|327304190|ref|XP_003236787.1| hypothetical protein TERG_03829	0.682759
TERG_01106	gi|607864646|gb|EZF10132.1| hypothetical protein H100_08571	0.681647
TERG_01475	gi|327309598|ref|XP_003239490.1| DNA topoisomerase II	0.680459
TERG_05632	gi|327298129|ref|XP_003233758.1| hypothetical protein TERG_05632	0.679851
TERG_05317	gi|327300066|ref|XP_003234726.1| hypothetical protein TERG_05317	0.678901
TERG_02311	gi|327305805|ref|XP_003237594.1| hypothetical protein TERG_02311	0.677619
TERG_04504	gi|327301517|ref|XP_003235451.1| hypothetical protein TERG_04504	0.677317
TERG_00669	gi|327307980|ref|XP_003238681.1| C-5 sterol desaturase	0.675148
TERG_04191	gi|607877824|gb|EZF22937.1| hypothetical protein H100_04427	0.674876
TERG_06467	gi|327297572|ref|XP_003233480.1| hypothetical protein TERG_06467	0.67453
TERG_01624	gi|327304413|ref|XP_003236898.1| phosphomannomutase	0.67422
TERG_06035	gi|607967660|gb|EZF97787.1| hypothetical protein H113_02282	0.673319
TERG_06692	gi|327296013|ref|XP_003232701.1| developmental regulator VelB	0.671721
TERG_08299	gi|674810036|gb|EGD92084.2| hypothetical protein TERG_08299	0.671632
TERG_04234	gi|607877875|gb|EZF22988.1| hypothetical protein H100_04471	0.671459
TERG_00472	gi|327307584|ref|XP_003238483.1| splicing factor 3B subunit 10	0.670525
TERG_00084	gi|607866093|gb|EZF11466.1| hypothetical protein H100_07504	0.669397
TERG_00694	gi|327308030|ref|XP_003238706.1| glutamate 5-kinase	0.669097
TERG_00299	gi|327307240|ref|XP_003238311.1| acetolactate synthase	0.668928
TERG_11707	gi|674805481|gb|KFL60565.1| hypothetical protein TERG_11707	0.667423
TERG_01743	gi|327304657|ref|XP_003237020.1| hypothetical protein TERG_01743	0.666309
TERG_01085	gi|607864684|gb|EZF10165.1| hypothetical protein H100_08549	0.666036
TERG_03739	gi|327304006|ref|XP_003236695.1| hypothetical protein TERG_03739	0.665365
TERG_01448	gi|607864242|gb|EZF09752.1| chorismate mutase	0.664756
TERG_03040	gi|674806471|gb|EGD86783.2| potassium uptake protein	0.664686
TERG_00498	gi|327307634|ref|XP_003238508.1| glutamine dependent NAD+ synthetase	0.664175
TERG_06091	gi|327296802|ref|XP_003233095.1| DNA-directed RNA polymerase I	0.663733
TERG_01166	gi|674805380|gb|EGD84893.2| hypothetical protein TERG_01166	0.663696
TERG_03037	gi|327302586|ref|XP_003235985.1| dnaK-type molecular chaperone	0.663009
TERG_06285	gi|674808649|gb|EGD90051.2| hypothetical protein TERG_06285	0.662785
TERG_02160	gi|327305497|ref|XP_003237440.1| hypothetical protein TERG_02160	0.662489
TERG_06825	gi|327296283|ref|XP_003232836.1| histone deacetylase RPD3	0.661204
TERG_06116	gi|327296854|ref|XP_003233121.1| indoleamine 2,3-dioxygenase	0.661111
TERG_01852	gi|327304879|ref|XP_003237131.1| hypothetical protein TERG_01852	0.660607
TERG_00707	gi|327308058|ref|XP_003238720.1| hypothetical protein TERG_00707	0.659853
TERG_08159	gi|327293355|ref|XP_003231374.1| hypothetical protein TERG_08159	0.659853
TERG_02363	gi|327305909|ref|XP_003237646.1| succinate-semialdehyde dehydrogenase	0.659736
TERG_03194	gi|327302906|ref|XP_003236145.1| nonribosomal peptide synthase	0.659659
TERG_03672	gi|327303868|ref|XP_003236626.1| hypothetical protein TERG_03672	0.658981
TERG_04621	gi|607877047|gb|EZF22195.1| protein transporter SEC13	0.658411
TERG_05047	gi|327299514|ref|XP_003234450.1| hypothetical protein TERG_05047	0.658147
TERG_06654	gi|327295937|ref|XP_003232663.1| IRE protein kinase	0.657842
TERG_02863	gi|327302238|ref|XP_003235811.1| protein kinase activator	0.657112
TERG_00206	gi|327307046|ref|XP_003238214.1| DNA repair protein rad9	0.657006
TERG_07615	gi|327294607|ref|XP_003231999.1| cytochrome c1 heme lyase	0.656646
TERG_11687	gi|607864603|gb|EZF10091.1| hypothetical protein H100_08650	0.655857
TERG_00096	gi|327306826|ref|XP_003238104.1| NADH-ubiquinone oxidoreductase subunit	0.655692
TERG_06533	gi|327295695|ref|XP_003232542.1| hypothetical protein TERG_06533	0.655657
TERG_01165	gi|326469407|gb|EGD93416.1| 40S ribosomal protein S10b	0.655338
TERG_00861	gi|674805168|gb|EGD84584.2| hypothetical protein TERG_00861	0.654586
TERG_01550	gi|327304265|ref|XP_003236824.1| 60S ribosomal protein L38	0.653491
TERG_05196	gi|327299814|ref|XP_003234600.1| hypothetical protein TERG_05196	0.653436
TERG_06532	gi|327295693|ref|XP_003232541.1| hypothetical protein TERG_06532	0.652548
TERG_03255	gi|607915092|gb|EZF51149.1| hypothetical protein H103_05526	0.652419
TERG_07422	gi|327294215|ref|XP_003231803.1| ubiquitin-conjugating enzyme	0.651375
TERG_07832	gi|327293672|ref|XP_003231532.1| hypothetical protein TERG_07832	0.651319
TERG_03200	gi|327302918|ref|XP_003236151.1| DNA repair protein Rhp26/Rad26	0.6512
TERG_01027	gi|607864782|gb|EZF10255.1| CK1/CK1/CK1-D protein kinase, variant 1	0.651002
TERG_02262	gi|327305707|ref|XP_003237545.1| hypothetical protein TERG_02262	0.65076
TERG_00284	gi|327307208|ref|XP_003238295.1| peroxisomal membrane anchor protein	0.649833
TERG_08321	gi|607883078|gb|EZF27721.1| hypothetical protein H100_00395	0.648755
TERG_00616	gi|327307868|ref|XP_003238625.1| sodium transport ATPase	0.648376
TERG_00914	gi|327308472|ref|XP_003238927.1| hypothetical protein TERG_00914	0.648331
TERG_08444	gi|327292893|ref|XP_003231144.1| hypothetical protein TERG_08444	0.648071
TERG_07988	gi|607882369|gb|EZF27069.1| 60S ribosomal protein L10a	0.647858
TERG_02784	gi|327302074|ref|XP_003235729.1| hypothetical protein TERG_02784	0.647229
TERG_08286	gi|327293004|ref|XP_003231199.1| hypothetical protein TERG_08286	0.646888
TERG_03948	gi|327300411|ref|XP_003234898.1| hypothetical protein TERG_03948	0.64678
TERG_06553	gi|327295735|ref|XP_003232562.1| hypothetical protein TERG_06553	0.645825
TERG_08015	gi|327294040|ref|XP_003231716.1| threonine synthase	0.645011
TERG_05906	gi|327298689|ref|XP_003234038.1| TKL protein kinase	0.643215
TERG_01257	gi|607911119|gb|EZF47429.1| nascent polypeptide-associated complex subunit alpha	0.642878
TERG_04092	gi|327300695|ref|XP_003235040.1| peroxisomal matrix protein importer Pex3	0.642836
TERG_01785	gi|607962176|gb|EZF92731.1| hypothetical protein H113_06471	0.642447
TERG_03417	gi|327303360|ref|XP_003236372.1| hypothetical protein TERG_03417	0.642148
TERG_03133	gi|327302784|ref|XP_003236084.1| snoRNP assembly factor Naf1	0.639652
TERG_04785	gi|674807691|gb|EGD88539.2| hypothetical protein TERG_04785	0.638886
TERG_00737	gi|327308118|ref|XP_003238750.1| C6 zinc finger domain-containing protein	0.638754
TERG_06886	gi|327296403|ref|XP_003232896.1| integral membrane protein	0.63862
TERG_00351	gi|327307338|ref|XP_003238360.1| eukaryotic translation initiation factor 2c	0.638357
TERG_07639	gi|327294657|ref|XP_003232024.1| atypical/ABC1/ABC1-B protein kinase	0.637516
TERG_02421	gi|327306029|ref|XP_003237706.1| hypothetical protein TERG_02421	0.637392
TERG_05456	gi|327297775|ref|XP_003233581.1| hypothetical protein TERG_05456	0.637236
TERG_04707	gi|607876963|gb|EZF22125.1| hypothetical protein H100_04954	0.637042
TERG_06004	gi|327296626|ref|XP_003233007.1| hypothetical protein TERG_06004	0.636998
TERG_02146	gi|327305467|ref|XP_003237425.1| kinesin family protein	0.63605
TERG_05798	gi|327298471|ref|XP_003233929.1| hypothetical protein TERG_05798	0.63599
TERG_05158	gi|327299736|ref|XP_003234561.1| DNA mismatch repair protein Mlh1	0.635425
TERG_06246	gi|327297118|ref|XP_003233253.1| hypothetical protein TERG_06246	0.633399
TERG_00182	gi|327306998|ref|XP_003238190.1| vacuolar ATP synthase subunit D	0.632967
TERG_04345	gi|327301193|ref|XP_003235289.1| hypothetical protein TERG_04345	0.632781
TERG_02987	gi|327302482|ref|XP_003235933.1| mitochondrial import inner membrane translocase subunit TIM17	0.632317
TERG_01844	gi|327304861|ref|XP_003237122.1| hypothetical protein TERG_01844	0.632092
TERG_00962	gi|327308570|ref|XP_003238976.1| protein kinase subdomain-containing protein	0.632072
TERG_01116	gi|327308886|ref|XP_003239134.1| hypothetical protein TERG_01116	0.631778
TERG_01339	gi|327309330|ref|XP_003239356.1| glutamate decarboxylase	0.631677
TERG_05111	gi|327299644|ref|XP_003234515.1| hypothetical protein TERG_05111, partial	0.631281
TERG_03552	gi|327303640|ref|XP_003236512.1| hypothetical protein TERG_03552	0.631179
TERG_07836	gi|607882523|gb|EZF27212.1| hypothetical protein H100_00724	0.630632
TERG_07987	gi|327293982|ref|XP_003231687.1| hypothetical protein TERG_07987	0.630207
TERG_02562	gi|607866358|gb|EZF11712.1| chitin synthase C	0.629633
TERG_06383	gi|327297400|ref|XP_003233394.1| homeobox domain-containing protein	0.629562
TERG_03579	gi|607870795|gb|EZF16036.1| hypothetical protein H100_05888	0.629517
TERG_03065	gi|296813573|ref|XP_002847124.1| malic enzyme	0.629182
TERG_01838	gi|327304849|ref|XP_003237116.1| hypothetical protein TERG_01838	0.6285
TERG_08697	gi|674805594|gb|EGD85259.2| serine/threonine protein kinase	0.627436
TERG_00760	gi|327308164|ref|XP_003238773.1| S-adenosylmethionine-dependent methyltransferase superfamily domain-containing protein	0.626897
TERG_03193	gi|607871952|gb|EZF17172.1| hypothetical protein H100_05470	0.626736
TERG_06426	gi|327297484|ref|XP_003233436.1| CMGC/GSK protein kinase	0.623764
TERG_08985	gi|327292982|ref|XP_003231188.1| hypothetical protein TERG_08985	0.623606
TERG_04014	gi|327300541|ref|XP_003234963.1| hypothetical protein TERG_04014	0.623397
TERG_08038	gi|674809897|gb|EGD91821.2| hypothetical protein TERG_08038	0.623002
TERG_00406	gi|674804848|gb|EGD84125.2| hypothetical protein TERG_00406	0.622968
TERG_00734	gi|327308112|ref|XP_003238747.1| dipeptidase	0.622806
TERG_00750	gi|327308146|ref|XP_003238764.1| ankyrin domain-containing protein	0.622304
TERG_04879	gi|327299190|ref|XP_003234288.1| hypothetical protein TERG_04879	0.622135
TERG_01411	gi|327309470|ref|XP_003239426.1| hypothetical protein TERG_01411	0.62144
TERG_08878	gi|327298627|ref|XP_003234007.1| hypothetical protein TERG_08878	0.621192
TERG_00355	gi|327307348|ref|XP_003238365.1| pyruvate decarboxylase	0.621053
TERG_04845	gi|327299118|ref|XP_003234252.1| mannosyltransferase	0.621046
TERG_07949	gi|327293904|ref|XP_003231648.1| heat shock protein 78	0.620673
TERG_05565	gi|327297997|ref|XP_003233692.1| hypothetical protein TERG_05565	0.620555
TERG_08426	gi|327292859|ref|XP_003231127.1| cation transport ATPase	0.620348
TERG_01779	gi|607867985|gb|EZF13274.1| hypothetical protein H100_06427	0.620103
TERG_06152	gi|327296922|ref|XP_003233155.1| hypothetical protein TERG_06152	0.617975
TERG_04336	gi|327301175|ref|XP_003235280.1| transaldolase	0.617776
TERG_07099	gi|327295108|ref|XP_003232249.1| hypothetical protein TERG_07099	0.617279
TERG_06315	gi|327297256|ref|XP_003233322.1| hypothetical protein TERG_06315	0.617201
TERG_06474	gi|674808828|gb|EGD90247.2| hypothetical protein TERG_06474	0.615149
TERG_03052	gi|674806482|gb|EGD86795.2| hypothetical protein TERG_03052	0.613381
TERG_06959	gi|327296547|ref|XP_003232968.1| hypothetical protein TERG_06959	0.61325
TERG_01184	gi|607864606|gb|EZF10094.1| hypothetical protein H100_08653	0.613088
TERG_08417	gi|327292841|ref|XP_003231118.1| Hsc70 cochaperone	0.61302
TERG_02675	gi|327306551|ref|XP_003237967.1| oxysterol binding protein	0.611515
TERG_01404	gi|327309456|ref|XP_003239419.1| aldehyde dehydrogenase	0.611433
TERG_02778	gi|327302062|ref|XP_003235723.1| SCF ubiquitin ligase subunit CulC	0.611072
TERG_06707	gi|302497753|ref|XP_003010876.1| hypothetical protein ARB_02915	0.61038
TERG_05416	gi|327297697|ref|XP_003233542.1| hypothetical protein TERG_05416	0.609732
TERG_01514	gi|327309676|ref|XP_003239529.1| beta-1,4-mannosyltransferase	0.609612
TERG_02416	gi|327306017|ref|XP_003237700.1| phosphoribosyl-aminoimidazole-succinocarboxamide synthase	0.609472
TERG_03312	gi|327303146|ref|XP_003236265.1| hypothetical protein TERG_03312	0.607773
TERG_08091	gi|327293215|ref|XP_003231304.1| iron transport multicopper oxidase	0.607254
TERG_00357	gi|607865636|gb|EZF11040.1| hypothetical protein H100_07786	0.607205
TERG_01658	gi|674805675|gb|EGD85386.2| hypothetical protein TERG_01658	0.606829
TERG_02306	gi|327305795|ref|XP_003237589.1| hypothetical protein TERG_02306	0.606512
TERG_04740	gi|327298900|ref|XP_003234143.1| ergosterol biosynthesis protein Erg28	0.606501
TERG_00425	gi|327307484|ref|XP_003238433.1| rRNA-processing protein EFG1	0.606035
TERG_08311	gi|327293054|ref|XP_003231224.1| pre-mRNA polyadenylation factor fip1	0.605928
TERG_04197	gi|327300905|ref|XP_003235145.1| hypothetical protein TERG_04197	0.605841
TERG_00655	gi|674805032|gb|EGD84375.2| mitochondrial import inner membrane translocase subunit tim16	0.605753
TERG_01782	gi|327304735|ref|XP_003237059.1| hypothetical protein TERG_01782	0.605109
TERG_01422	gi|607864350|gb|EZF09851.1| hypothetical protein H100_08893	0.604092
TERG_05809	gi|327298493|ref|XP_003233940.1| hypothetical protein TERG_05809	0.60402
TERG_04582	gi|327301673|ref|XP_003235529.1| hypothetical protein TERG_04582	0.603684
TERG_00305	gi|607865714|gb|EZF11114.1| hypothetical protein H100_07729	0.602838
TERG_01650	gi|327304469|ref|XP_003236926.1| ARP2/3 complex subunit 1A	0.602666
TERG_06076	gi|327296774|ref|XP_003233081.1| hypothetical protein TERG_06076	0.602439
TERG_00075	gi|327306784|ref|XP_003238083.1| hypothetical protein TERG_00075	0.602312
TERG_06652	gi|327295933|ref|XP_003232661.1| hypothetical protein TERG_06652	0.602286
TERG_04359	gi|327301219|ref|XP_003235302.1| hypothetical protein TERG_04359	0.60196
TERG_05541	gi|327297949|ref|XP_003233668.1| hypothetical protein TERG_05541	0.60191
TERG_00997	gi|327308638|ref|XP_003239010.1| hypothetical protein TERG_00997	0.601727
TERG_05621	gi|327298107|ref|XP_003233747.1| acetoacetyl-CoA reductase	0.60164
TERG_03063	gi|327302638|ref|XP_003236011.1| hypothetical protein TERG_03063	0.601429
TERG_03997	gi|327300507|ref|XP_003234946.1| tetratricopeptide repeat domain-containing protein	0.601286
TERG_05028	gi|327299480|ref|XP_003234433.1| hypothetical protein TERG_05028	0.600925
TERG_05153	gi|327299724|ref|XP_003234555.1| MFS transporter	0.600653
TERG_08909	gi|327297562|ref|XP_003233475.1| hypothetical protein TERG_08909	0.600513
TERG_04358	gi|327301217|ref|XP_003235301.1| small monomeric GTPase	0.599952
TERG_11546	gi|674804802|gb|KFL60199.1| hypothetical protein TERG_11546	0.599796
TERG_06016	gi|327296650|ref|XP_003233019.1| glycosyl hydrolase	0.599723
TERG_05658	gi|607879479|gb|EZF24431.1| hypothetical protein H100_03042	0.598583
TERG_01006	gi|327308656|ref|XP_003239019.1| mitotic spindle biogenesis protein Spc19	0.597736
TERG_06875	gi|607931673|gb|EZF65924.1| hypothetical protein H104_02093	0.596807
TERG_04749	gi|327298924|ref|XP_003234155.1| hypothetical protein TERG_04749	0.596447
TERG_06695	gi|327296019|ref|XP_003232704.1| hypothetical protein TERG_06695	0.596009
TERG_00450	gi|327307534|ref|XP_003238458.1| uridine nucleosidase	0.595996
TERG_00616	gi|327307868|ref|XP_003238625.1| sodium transport ATPase	0.595022
TERG_03099	gi|327302714|ref|XP_003236049.1| hypothetical protein TERG_03099	0.595019
TERG_03902	gi|607965104|gb|EZF95468.1| hypothetical protein H113_04157	0.594738
TERG_06178	gi|327296978|ref|XP_003233183.1| cysteine protease	0.593429
TERG_00865	gi|327308374|ref|XP_003238878.1| hypothetical protein TERG_00865	0.592842
TERG_03761	gi|327304050|ref|XP_003236717.1| hypothetical protein TERG_03761	0.592609
TERG_07953	gi|607882444|gb|EZF27141.1| hypothetical protein H100_00846	0.592263
TERG_03107	gi|327302730|ref|XP_003236057.1| ubiquitin conjugating enzyme	0.59097
TERG_06555	gi|327295739|ref|XP_003232564.1| hypothetical protein TERG_06555	0.590903
TERG_06708	gi|327296045|ref|XP_003232717.1| glutamyl-tRNA(Gln) amidotransferase	0.590535
TERG_04709	gi|607876965|gb|EZF22127.1| glucose-6-phosphate 1-dehydrogenase	0.590516
TERG_00799	gi|607865077|gb|EZF10528.1| hypothetical protein H100_08252	0.590406
TERG_08509	gi|674810173|gb|EGD92292.2| hypothetical protein TERG_08509	0.589671
TERG_03177	gi|327302872|ref|XP_003236128.1| hypothetical protein TERG_03177	0.58917
TERG_06669	gi|607881086|gb|EZF25888.1| hypothetical protein H100_01897	0.58904
TERG_06775	gi|327296179|ref|XP_003232784.1| molybdenum cofactor sulfurase	0.588984
TERG_04650	gi|326474728|gb|EGD98737.1| iron sulfur cluster assembly protein	0.588749
TERG_02684	gi|327306571|ref|XP_003237977.1| hypothetical protein TERG_02685	0.58866
TERG_11731	gi|674805599|gb|KFL60631.1| hypothetical protein TERG_11731	0.588526
TERG_04634	gi|327301771|ref|XP_003235578.1| hypothetical protein TERG_04634	0.588473
TERG_02822	gi|302659848|ref|XP_003021610.1| MFS multidrug transporter, putative	0.587673
TERG_11538	gi|607865725|gb|EZF11125.1| hypothetical protein H100_07737	0.587119
TERG_07963	gi|327293936|ref|XP_003231664.1| hypothetical protein TERG_07963	0.58665
TERG_05485	gi|327297833|ref|XP_003233610.1| 26S proteasome regulatory subunit Rpn2	0.586301
TERG_02011	gi|607961853|gb|EZF92428.1| hypothetical protein H113_06712	0.585013
TERG_05195	gi|327299812|ref|XP_003234599.1| radical S-adenosyl methionine domain-containing protein	0.584906
TERG_11842	gi|607961314|gb|EZF91926.1| hypothetical protein H113_07113	0.584118
TERG_01983	gi|327305139|ref|XP_003237261.1| hypothetical protein TERG_01983	0.583948
TERG_00077	gi|327306788|ref|XP_003238085.1| eukaryotic peptide chain release factor GTP-binding subunit	0.583751
TERG_01231	gi|327309116|ref|XP_003239249.1| 66S preribosome component MAK16	0.583662
TERG_03095	gi|327302702|ref|XP_003236043.1| hypothetical protein TERG_03095	0.583207
TERG_00586	gi|327307808|ref|XP_003238595.1| endosomal sorting complex protein TSG101	0.58319
TERG_05899	gi|327298675|ref|XP_003234031.1| hypothetical protein TERG_05899	0.583019
TERG_00921	gi|327308490|ref|XP_003238936.1| hypothetical protein TERG_00921	0.582973
TERG_05440	gi|327297743|ref|XP_003233565.1| hypothetical protein TERG_05440	0.582078
TERG_02413	gi|327306011|ref|XP_003237697.1| hypothetical protein TERG_02413	0.580857
TERG_00658	gi|327307956|ref|XP_003238669.1| hypothetical protein TERG_00658	0.580809
TERG_03418	gi|327303362|ref|XP_003236373.1| hypothetical protein TERG_03418	0.58001
TERG_01833	gi|327304839|ref|XP_003237111.1| peroxisomal membrane protein	0.57981
TERG_06893	gi|327296417|ref|XP_003232903.1| aspartyl-tRNA synthetase	0.579379
TERG_06819	gi|327296273|ref|XP_003232831.1| hypothetical protein TERG_06819	0.579328
TERG_04953	gi|607878697|gb|EZF23729.1| hypothetical protein H100_03634	0.579027
TERG_01448	gi|607864241|gb|EZF09751.1| chorismate mutase	0.578487
TERG_04516	gi|327301543|ref|XP_003235464.1| hypothetical protein TERG_04516	0.578236
TERG_02961	gi|607875346|gb|EZF20532.1| hypothetical protein H100_05232	0.57795
TERG_00100	gi|327306834|ref|XP_003238108.1| hypothetical protein TERG_00100	0.576209
TERG_06744	gi|327296115|ref|XP_003232752.1| fructose 1,6-biphosphate aldolase	0.575034
TERG_01490	gi|302659934|ref|XP_003021652.1| conserved hypothetical protein	0.574735
TERG_05079	gi|674807886|gb|EGD88830.2| hypothetical protein TERG_05079	0.574438
TERG_11589	gi|327307760|ref|XP_003238571.1| hypothetical protein TERG_00562	0.574196
TERG_00899	gi|327308444|ref|XP_003238913.1| ceramidase	0.574138
TERG_04680	gi|327301861|ref|XP_003235623.1| hypothetical protein TERG_04680	0.573923
TERG_02865	gi|327302242|ref|XP_003235813.1| hypothetical protein TERG_02865	0.573847
TERG_08228	gi|327293491|ref|XP_003231442.1| sphinganine hydroxylase	0.572986
TERG_04859	gi|327299144|ref|XP_003234265.1| hypothetical protein TERG_04859	0.572706
TERG_02628	gi|327306457|ref|XP_003237920.1| dihydrolipoamide succinyltransferase	0.572511
TERG_01321	gi|607959449|gb|EZF90216.1| hypothetical protein H113_08845	0.572273
TERG_03852	gi|607962681|gb|EZF93217.1| hypothetical protein H113_06211	0.572103
TERG_04448	gi|327301401|ref|XP_003235393.1| hypothetical protein TERG_04448	0.5713
TERG_07877	gi|327293762|ref|XP_003231577.1| nuclear protein Qri2/Nse4	0.57099
TERG_05306	gi|327300044|ref|XP_003234715.1| hypothetical protein TERG_05306	0.570842
TERG_03223	gi|327302964|ref|XP_003236174.1| n-acetylglucosamine-6-phosphate deacetylase	0.57041
TERG_01404	gi|607864328|gb|EZF09829.1| aldehyde dehydrogenase	0.57035
TERG_00920	gi|327308488|ref|XP_003238935.1| acetyltransferase	0.570263
TERG_04194	gi|327300899|ref|XP_003235142.1| acyltransferase	0.570033
TERG_07512	gi|607882189|gb|EZF26913.1| hypothetical protein H100_01088	0.569871
TERG_06715	gi|607968168|gb|EZF98263.1| hypothetical protein H113_01951	0.569645
TERG_03899	gi|327300309|ref|XP_003234847.1| hypothetical protein TERG_03899	0.569302
TERG_01577	gi|607868557|gb|EZF13837.1| hypothetical protein H100_06218	0.568456
TERG_04594	gi|674807529|gb|EGD88345.2| hypothetical protein TERG_04594	0.568134
TERG_01890	gi|327304953|ref|XP_003237168.1| hypothetical protein TERG_01890	0.566899
TERG_05729	gi|327298327|ref|XP_003233857.1| ubiquitin-conjugating enzyme E2	0.566833
TERG_01322	gi|607864404|gb|EZF09901.1| hypothetical protein H100_08794	0.566632
TERG_06854	gi|327296341|ref|XP_003232865.1| hypothetical protein TERG_06854	0.565215
TERG_01753	gi|327304679|ref|XP_003237031.1| DNA-directed RNA polymerase II	0.564866
TERG_01403	gi|327309454|ref|XP_003239418.1| TOR signaling pathway phosphatase SitA	0.564777
TERG_11865	gi|674806186|gb|KFL60909.1| hypothetical protein TERG_11865	0.564128
TERG_11596	gi|607865370|gb|EZF10790.1| hypothetical protein H100_08022	0.56391
TERG_02968	gi|327302442|ref|XP_003235913.1| GPI transamidase component Gpi16	0.5638
TERG_02897	gi|327302306|ref|XP_003235845.1| methylene-fatty-acyl-phospholipid synthase	0.563366
TERG_02227	gi|607866756|gb|EZF12088.1| arginine-tRNA ligase	0.562621
TERG_05299	gi|674808035|gb|EGD89055.2| hypothetical protein TERG_05299	0.561338
TERG_06326	gi|607880141|gb|EZF25027.1| hypothetical protein H100_02569	0.560067
TERG_03523	gi|674806799|gb|EGD87275.2| hypothetical protein TERG_03523	0.559949
TERG_01902	gi|327304977|ref|XP_003237180.1| phosphotransferase	0.559674
TERG_06477	gi|327297594|ref|XP_003233491.1| hypothetical protein TERG_06477	0.559393
TERG_04044	gi|327300601|ref|XP_003234993.1| vacuolar protein sorting protein DigA	0.559328
TERG_11819	gi|674805976|gb|KFL60810.1| hypothetical protein TERG_11819	0.558197
TERG_08915	gi|327295837|ref|XP_003232613.1| hypothetical protein TERG_08915	0.557279
TERG_01004	gi|327308652|ref|XP_003239017.1| extracellular sialidase/neuraminidase	0.556916
TERG_04855	gi|327299136|ref|XP_003234261.1| hypothetical protein TERG_04855	0.555729
TERG_07163	gi|607881548|gb|EZF26311.1| hypothetical protein H100_01519	0.555299
TERG_00967	gi|607864875|gb|EZF10345.1| hypothetical protein H100_08426	0.555286
TERG_05820	gi|327298515|ref|XP_003233951.1| hypothetical protein TERG_05820	0.555106
TERG_00084	gi|607866095|gb|EZF11468.1| hypothetical protein H100_07504	0.55471
TERG_00061	gi|302499421|ref|XP_003011706.1| hypothetical protein ARB_01933	0.553762
TERG_01384	gi|327309424|ref|XP_003239403.1| hypothetical protein TERG_01384	0.553721
TERG_08412	gi|607883156|gb|EZF27792.1| hypothetical protein H100_00273	0.553301
TERG_06304	gi|607880220|gb|EZF25099.1| hypothetical protein H100_02548	0.552285
TERG_01684	gi|327304537|ref|XP_003236960.1| serine/threonine protein kinase	0.552054
TERG_02481	gi|674806132|gb|EGD86219.2| hypothetical protein TERG_02481	0.551859
TERG_07346	gi|327295612|ref|XP_003232501.1| tRNA ligase	0.55177
TERG_08285	gi|327293002|ref|XP_003231198.1| hypothetical protein TERG_08285	0.551357
TERG_06489	gi|327297618|ref|XP_003233503.1| hypothetical protein TERG_06489	0.55077
TERG_02979	gi|327302464|ref|XP_003235924.1| Delta(24(24(1)))-sterol reductase	0.550154
TERG_01549	gi|327304263|ref|XP_003236823.1| hypothetical protein TERG_01549	0.549983
TERG_02742	gi|327301988|ref|XP_003235686.1| glycosyl hydrolase	0.549924
TERG_02838	gi|674806334|gb|EGD86581.2| hypothetical protein TERG_02838	0.549751
TERG_04978	gi|327299382|ref|XP_003234384.1| extracellular phytase	0.549237
TERG_04570	gi|327301647|ref|XP_003235516.1| Cdc48-dependent protein degradation adaptor protein	0.549108
TERG_06330	gi|607880161|gb|EZF25047.1| hypothetical protein H100_02573	0.549076
TERG_05225	gi|302496927|ref|XP_003010464.1| nuclear localization protein, putative	0.548558
TERG_06992	gi|607920479|gb|EZF56091.1| hypothetical protein H103_01343	0.548425
TERG_08352	gi|327292713|ref|XP_003231054.1| hypothetical protein TERG_08352	0.548265
TERG_11609	gi|607865292|gb|EZF10717.1| hypothetical protein H100_08106	0.547963
TERG_04804	gi|607878916|gb|EZF23923.1| ER-derived vesicles protein ERV14	0.547435
TERG_00782	gi|327308208|ref|XP_003238795.1| hypothetical protein TERG_00782	0.546326
TERG_05892	gi|327298661|ref|XP_003234024.1| hypothetical protein TERG_05892	0.545422
TERG_07291	gi|327295500|ref|XP_003232445.1| hypothetical protein TERG_07291	0.5454
TERG_01768	gi|607962159|gb|EZF92714.1| hypothetical protein H113_06454	0.544967
TERG_04595	gi|327301697|ref|XP_003235541.1| asparagine synthetase	0.544822
TERG_06222	gi|327297070|ref|XP_003233229.1| hypothetical protein TERG_06222	0.544812
TERG_08635	gi|327292341|ref|XP_003230870.1| hypothetical protein TERG_08635, partial	0.544643
TERG_05711	gi|327298291|ref|XP_003233839.1| hypothetical protein TERG_05711	0.54447
TERG_06104	gi|327296828|ref|XP_003233108.1| mitochondrial import protein MAS5	0.543754
TERG_02215	gi|327305611|ref|XP_003237497.1| NADP-dependent glycerol-2-dehydrogenase	0.543704
TERG_02648	gi|327306497|ref|XP_003237940.1| hypothetical protein TERG_02648	0.543261
TERG_04308	gi|327301117|ref|XP_003235251.1| MFS sugar transporter	0.542774
TERG_01857	gi|674805773|gb|EGD85587.2| hypothetical protein TERG_01857	0.542758
TERG_03934	gi|327300383|ref|XP_003234884.1| ankyrin domain-containing protein	0.542722
TERG_07631	gi|327294641|ref|XP_003232016.1| hypothetical protein TERG_07631	0.541925
TERG_00315	gi|327307268|ref|XP_003238325.1| serine/threonine protein kinase	0.541468
TERG_08070	gi|327293175|ref|XP_003231284.1| enoyl-CoA hydratase/isomerase	0.541362
TERG_07969	gi|327293948|ref|XP_003231670.1| acyl-CoA dehydrogenase	0.540785
TERG_02161	gi|327305499|ref|XP_003237441.1| DOC family protein	0.540658
TERG_03040	gi|674806471|gb|EGD86783.2| potassium uptake protein	0.539756
TERG_04303	gi|607877557|gb|EZF22682.1| hypothetical protein H100_04535	0.539182
TERG_07220	gi|327295354|ref|XP_003232372.1| hypothetical protein TERG_07220	0.538087
TERG_07047	gi|607881779|gb|EZF26530.1| hypothetical protein H100_01394	0.537739
TERG_00022	gi|327306674|ref|XP_003238028.1| hypothetical protein TERG_00022	0.536934
TERG_08384	gi|327292779|ref|XP_003231087.1| hypothetical protein TERG_08384	0.536699
TERG_02182	gi|327305539|ref|XP_003237461.1| ribulose-phosphate 3-epimerase	0.535917
TERG_05290	gi|327300012|ref|XP_003234699.1| C6 finger domain-containing protein	0.53444
TERG_04268	gi|327301043|ref|XP_003235214.1| endo-1,3-beta-glucanase	0.534041
TERG_00143	gi|327306920|ref|XP_003238151.1| hypothetical protein TERG_00143	0.533168
TERG_11908	gi|607963738|gb|EZF94195.1| hypothetical protein H113_05131	0.53238
TERG_01777	gi|302665636|ref|XP_003024427.1| hypothetical protein TRV_01390	0.531193
TERG_01955	gi|327305085|ref|XP_003237234.1| YjeF C	0.530676
TERG_02222	gi|327305625|ref|XP_003237504.1| hypothetical protein TERG_02222	0.530445
TERG_03252	gi|327303020|ref|XP_003236202.1| hypothetical protein TERG_03252	0.530018
TERG_00847	gi|327308338|ref|XP_003238860.1| hypothetical protein TERG_00847	0.529184
TERG_01046	gi|327308740|ref|XP_003239061.1| H/ACA ribonucleoprotein complex subunit 1	0.527635
TERG_01854	gi|674805770|gb|EGD85584.2| hypothetical protein TERG_01854	0.527549
TERG_05293	gi|607878174|gb|EZF23245.1| hypothetical protein H100_03976	0.526637
TERG_11694	gi|607864451|gb|EZF09944.1| hypothetical protein H100_08693	0.526019
TERG_03361	gi|327303248|ref|XP_003236316.1| hypothetical protein TERG_03361	0.525108
TERG_02001	gi|327305175|ref|XP_003237279.1| oligopeptidase	0.525053
TERG_04948	gi|327299324|ref|XP_003234355.1| hypothetical protein TERG_04948	0.524704
TERG_05877	gi|327298633|ref|XP_003234010.1| RPEL repeat protein	0.523833
TERG_00487	gi|327307614|ref|XP_003238498.1| hypothetical protein TERG_00487	0.522833
TERG_11530	gi|607865825|gb|EZF11214.1| hypothetical protein H100_07661	0.522388
TERG_01693	gi|327304555|ref|XP_003236969.1| kinesin family protein	0.521259
TERG_11654	gi|327308528|ref|XP_003238955.1| integral plasma membrane protein	0.521174
TERG_06050	gi|607880545|gb|EZF25381.1| hypothetical protein H100_02287	0.520919
TERG_08244	gi|327292916|ref|XP_003231155.1| D-xylose-proton symporter	0.520726
TERG_05868	gi|327298611|ref|XP_003233999.1| hypothetical protein TERG_05868	0.520017
TERG_11806	gi|607866832|gb|EZF12157.1| hypothetical protein H100_06802	0.519879
TERG_03735	gi|327303994|ref|XP_003236689.1| hypothetical protein TERG_03735	0.519866
TERG_11560	gi|607865683|gb|EZF11087.1| hypothetical protein H100_07828	0.519711
TERG_08650	gi|607865713|gb|EZF11113.1| hypothetical protein H100_07728	0.519573
TERG_00621	gi|327307878|ref|XP_003238630.1| FAD dependent oxidoreductase	0.519424
TERG_03162	gi|327302840|ref|XP_003236112.1| hypothetical protein TERG_03162	0.519258
TERG_03693	gi|327303910|ref|XP_003236647.1| midasin	0.519032
TERG_05786	gi|327298447|ref|XP_003233917.1| hypothetical protein TERG_05786	0.518075
TERG_06238	gi|607880258|gb|EZF25130.1| dihydroxy-acid dehydratase	0.517801
TERG_07076	gi|327295062|ref|XP_003232226.1| sugar 1,4-lactone oxidase	0.517755
TERG_06101	gi|327296822|ref|XP_003233105.1| 60S acidic ribosomal protein P0	0.517111
TERG_00957	gi|607864858|gb|EZF10328.1| hypothetical protein H100_08416	0.51647
TERG_07477	gi|327294323|ref|XP_003231857.1| hypothetical protein TERG_07477	0.51609
TERG_06721	gi|327296071|ref|XP_003232730.1| hypothetical protein TERG_06721	0.515948
TERG_06177	gi|327296976|ref|XP_003233182.1| peroxisomal carrier protein	0.514992
TERG_06817	gi|327296269|ref|XP_003232829.1| hypothetical protein TERG_06817	0.514716
TERG_07443	gi|327294257|ref|XP_003231824.1| hypothetical protein TERG_07443	0.514134
TERG_05962	gi|327298799|ref|XP_003234093.1| hypothetical protein TERG_05962	0.513751
TERG_07380	gi|327294131|ref|XP_003231761.1| 40S ribosomal protein S26	0.513301
TERG_01417	gi|327309482|ref|XP_003239432.1| integral membrane channel protein	0.512732
TERG_04547	gi|327301601|ref|XP_003235493.1| aquaporin	0.512393
TERG_03467	gi|327303460|ref|XP_003236422.1| peroxisomal membrane protein Pex17	0.511692
TERG_03972	gi|327300457|ref|XP_003234921.1| translation elongation factor G2	0.511471
TERG_04269	gi|327301045|ref|XP_003235215.1| hypothetical protein TERG_04269	0.511317
TERG_02286	gi|607961477|gb|EZF92076.1| hypothetical protein H113_07001	0.510002
TERG_04472	gi|327301451|ref|XP_003235418.1| hypothetical protein TERG_04472	0.509879
TERG_05902	gi|327298681|ref|XP_003234034.1| HD family hydrolase	0.5098
TERG_07285	gi|327295488|ref|XP_003232439.1| hypothetical protein TERG_07285	0.509727
TERG_03736	gi|327303998|ref|XP_003236691.1| transcriptional corepressor Cyc8	0.509657
TERG_05755	gi|327298387|ref|XP_003233887.1| hypothetical protein TERG_05755	0.508845
TERG_04822	gi|327299072|ref|XP_003234229.1| WD repeat-containing protein JIP5	0.508633
TERG_02018	gi|327305207|ref|XP_003237295.1| hypothetical protein TERG_02018	0.507476
TERG_05494	gi|327297851|ref|XP_003233619.1| RNA polymerase II mediator complex component Med8	0.506967
TERG_02353	gi|327305889|ref|XP_003237636.1| hypothetical protein TERG_02353	0.505642
TERG_04602	gi|327301711|ref|XP_003235548.1| mating-type switching protein swi10	0.505438
TERG_02589	gi|327306377|ref|XP_003237880.1| formamidase	0.505364
TERG_07332	gi|327295584|ref|XP_003232487.1| hypothetical protein TERG_07332	0.505349
TERG_06543	gi|607881155|gb|EZF25952.1| hypothetical protein H100_01767	0.504901
TERG_02764	gi|327302032|ref|XP_003235708.1| proline permease PrnB	0.504554
TERG_00460	gi|607865546|gb|EZF10955.1| hypothetical protein H100_07896	0.504294
TERG_04007	gi|327300527|ref|XP_003234956.1| GTPase activating protein	0.503349
TERG_06709	gi|327296047|ref|XP_003232718.1| hypothetical protein TERG_06709	0.502221
TERG_06057	gi|607967629|gb|EZF97762.1| hypothetical protein H113_02305	0.502064
TERG_04695	gi|327301891|ref|XP_003235638.1| hypothetical protein TERG_04695	0.502017
TERG_00440	gi|327307514|ref|XP_003238448.1| UDP-Glc/Gal endoplasmic reticulum nucleotide sugar transporter	0.50178
TERG_03181	gi|327302880|ref|XP_003236132.1| hypothetical protein TERG_03181	0.501664
TERG_00623	gi|327307882|ref|XP_003238632.1| ATP-dependent RNA helicase DBP5	0.501252
TERG_02007	gi|327305187|ref|XP_003237285.1| enoyl-CoA hydratase	0.500269
TERG_01212	gi|607864640|gb|EZF10128.1| hypothetical protein H100_08682	0.500085
TERG_00823	gi|327308292|ref|XP_003238837.1| short chain dehydrogenase/reductase	0.499098
TERG_01046	gi|607864820|gb|EZF10293.1| H/ACA ribonucleoprotein complex subunit 1	0.498892
TERG_07671	gi|607968993|gb|EZF99019.1| hypothetical protein H113_01258	0.498599
TERG_07980	gi|607882361|gb|EZF27061.1| hypothetical protein H100_00870	0.498306
TERG_03823	gi|327304178|ref|XP_003236781.1| mitotic spindle checkpoint protein MAD2	0.497353
TERG_02787	gi|674806302|gb|EGD86527.2| hypothetical protein TERG_02787	0.49703
TERG_02817	gi|327302144|ref|XP_003235764.1| hypothetical protein TERG_02817	0.495524
TERG_03240	gi|327302996|ref|XP_003236190.1| transmembrane efflux protein	0.495362
TERG_11537	gi|607948349|gb|EZF80492.1| hypothetical protein H110_07714	0.493752
TERG_06668	gi|327295965|ref|XP_003232677.1| hypothetical protein TERG_06668	0.492626
TERG_02725	gi|327301956|ref|XP_003235670.1| hypothetical protein TERG_02725	0.492503
TERG_03819	gi|327304170|ref|XP_003236777.1| hypothetical protein TERG_03819	0.491916
TERG_05294	gi|327300020|ref|XP_003234703.1| hypothetical protein TERG_05294	0.491327
TERG_07414	gi|674809459|gb|EGD91193.2| hypothetical protein TERG_07414	0.491318
TERG_05797	gi|607879361|gb|EZF24319.1| hypothetical protein H100_03189	0.491073
TERG_11593	gi|607865352|gb|EZF10772.1| hypothetical protein H100_08009	0.490558
TERG_02498	gi|327306191|ref|XP_003237787.1| CMGC/SRPK protein kinase	0.490154
TERG_01140	gi|327308934|ref|XP_003239158.1| protein transporter SEC24	0.48979
TERG_00363	gi|327307366|ref|XP_003238374.1| glutamyl-tRNA synthetase	0.489345
TERG_07874	gi|327293756|ref|XP_003231574.1| Ser/Thr protein phosphatase	0.488914
TERG_03618	gi|327303766|ref|XP_003236575.1| endochitinase	0.488789
TERG_06637	gi|607881035|gb|EZF25837.1| actin	0.488614
TERG_03419	gi|327303364|ref|XP_003236374.1| 20S cyclosome subunit BimA/Nuc2/Cdc27	0.488555
TERG_05465	gi|861299688|gb|KMQ43965.1| hypothetical protein HL42_5344	0.487845
TERG_06160	gi|607880410|gb|EZF25265.1| nitrite reductase, copper-containing	0.487805
TERG_00238	gi|327307118|ref|XP_003238250.1| 26S proteasome non-ATPase regulatory subunit 11	0.487037
TERG_05274	gi|327299978|ref|XP_003234682.1| hypothetical protein TERG_05274	0.486998
TERG_02416	gi|327306017|ref|XP_003237700.1| phosphoribosyl-aminoimidazole-succinocarboxamide synthase	0.486784
TERG_02993	gi|302663911|ref|XP_003023593.1| allergenic cerato-platanin Asp F13	0.486139
TERG_07298	gi|327295514|ref|XP_003232452.1| hypothetical protein TERG_07298	0.486121
TERG_04299	gi|327301101|ref|XP_003235243.1| dolichyl-diphosphooligosaccharide-protein glycosyltransferase 48kD subunit	0.486081
TERG_07771	gi|607882676|gb|EZF27353.1| hypothetical protein H100_00649	0.485883
TERG_05828	gi|327298531|ref|XP_003233959.1| DNA excision repair protein	0.485759
TERG_03747	gi|327304022|ref|XP_003236703.1| phospholipase	0.485087
TERG_00978	gi|327308602|ref|XP_003238992.1| hypothetical protein TERG_00978	0.484422
TERG_00302	gi|327307246|ref|XP_003238314.1| hypothetical protein TERG_00302	0.484418
TERG_04482	gi|327301473|ref|XP_003235429.1| RNase3 domain-containing protein	0.484385
TERG_04439	gi|327301383|ref|XP_003235384.1| hypothetical protein TERG_04439	0.484134
TERG_00367	gi|327307374|ref|XP_003238378.1| ATP-dependent RNA helicase DBP8	0.48334
TERG_00201	gi|607865929|gb|EZF11312.1| hypothetical protein H100_07627	0.482943
TERG_03865	gi|327300241|ref|XP_003234813.1| actin cytoskeleton-regulatory complex protein END3	0.482515
TERG_01258	gi|302504701|ref|XP_003014309.1| hypothetical protein ARB_07616	0.481207
TERG_03410	gi|327303344|ref|XP_003236364.1| hypothetical protein TERG_03409	0.481042
TERG_03763	gi|327304054|ref|XP_003236719.1| AAA family ATPase	0.480947
TERG_06504	gi|327297646|ref|XP_003233517.1| hypothetical protein TERG_06504	0.480896
TERG_01470	gi|327309588|ref|XP_003239485.1| serine/threonine protein kinase	0.480625
TERG_06432	gi|327297496|ref|XP_003233442.1| hypothetical protein TERG_06432	0.480148
TERG_02971	gi|674806430|gb|EGD86711.2| hypothetical protein TERG_02971	0.479808
TERG_01127	gi|607983393|gb|EZG11735.1| 1,3-beta-glucan synthase component FKS1	0.479775
TERG_00246	gi|327307134|ref|XP_003238258.1| hypothetical protein TERG_00246	0.479355
TERG_02911	gi|327302334|ref|XP_003235859.1| exosome complex exonuclease exoribonuclease	0.47916
TERG_01248	gi|327309150|ref|XP_003239266.1| mannosyl-oligosaccharide glucosidase	0.478455
TERG_01180	gi|327309014|ref|XP_003239198.1| hypothetical protein TERG_01180	0.478453
TERG_03056	gi|327302624|ref|XP_003236004.1| hypothetical protein TERG_03056	0.478238
TERG_05249	gi|674807987|gb|EGD89003.2| hypothetical protein TERG_05249	0.47796
TERG_07083	gi|327295074|ref|XP_003232232.1| hypothetical protein TERG_07083	0.477822
TERG_00872	gi|327308388|ref|XP_003238885.1| hypothetical protein TERG_00872	0.476958
TERG_00816	gi|327308276|ref|XP_003238829.1| hypothetical protein TERG_00816	0.476707
TERG_00956	gi|327308558|ref|XP_003238970.1| hypothetical protein TERG_00956	0.476689
TERG_03027	gi|327302564|ref|XP_003235974.1| hypothetical protein TERG_03027	0.476061
TERG_11574	gi|607865581|gb|EZF10990.1| hypothetical protein H100_07918	0.475719
TERG_06569	gi|607881190|gb|EZF25987.1| homoaconitase, mitochondrial	0.475558
TERG_08403	gi|327292815|ref|XP_003231105.1| inorganic pyrophosphatase	0.474289
TERG_02630	gi|302498543|ref|XP_003011269.1| hypothetical protein ARB_02551	0.474081
TERG_06660	gi|607881076|gb|EZF25878.1| hypothetical protein H100_01888	0.473922
TERG_08074	gi|327293183|ref|XP_003231288.1| hypothetical protein TERG_08074	0.473487
TERG_06156	gi|607967490|gb|EZF97643.1| hypothetical protein H113_02403	0.473334
TERG_07069	gi|327295048|ref|XP_003232219.1| hypothetical protein TERG_07069	0.471995
TERG_03116	gi|327302748|ref|XP_003236066.1| hypothetical protein TERG_03116	0.471808
TERG_04601	gi|674807543|gb|EGD88352.2| hypothetical protein TERG_04601	0.471299
TERG_05275	gi|327299980|ref|XP_003234683.1| COP9 signalosome complex subunit 5	0.471187
TERG_06808	gi|327296249|ref|XP_003232819.1| hypothetical protein TERG_06808	0.471033
TERG_04598	gi|607877264|gb|EZF22409.1| hypothetical protein H100_04844	0.470246
TERG_03251	gi|327303018|ref|XP_003236201.1| hypothetical protein TERG_03251	0.469806
TERG_01954	gi|327305083|ref|XP_003237233.1| hypothetical protein TERG_01954	0.469227
TERG_11514	gi|674804654|gb|KFL60115.1| hypothetical protein TERG_11514	0.468713
TERG_05812	gi|327298499|ref|XP_003233943.1| hypothetical protein TERG_05812	0.468533
TERG_00584	gi|607889025|gb|EZF29599.1| cysteine desulfurase, mitochondrial	0.466437
TERG_00302	gi|327307246|ref|XP_003238314.1| hypothetical protein TERG_00302	0.466401
TERG_03968	gi|327300449|ref|XP_003234917.1| hypothetical protein TERG_03968	0.466052
TERG_04907	gi|327299246|ref|XP_003234316.1| glyoxalase	0.465106
TERG_01799	gi|327304771|ref|XP_003237077.1| hypothetical protein TERG_01799	0.464756
TERG_07362	gi|607969412|gb|EZF99410.1| UV damage endonuclease UvdE	0.464743
TERG_06634	gi|674808948|gb|EGD90406.2| hypothetical protein TERG_06634	0.464545
TERG_05387	gi|607878289|gb|EZF23360.1| hypothetical protein H100_04070	0.464516
TERG_01027	gi|327308702|ref|XP_003239042.1| CK1/CK1/CK1-D protein kinase	0.463993
TERG_07743	gi|327294861|ref|XP_003232126.1| hypothetical protein TERG_07743	0.463843
TERG_04834	gi|327299096|ref|XP_003234241.1| rab GDP-dissociation inhibitor	0.46299
TERG_03696	gi|327303916|ref|XP_003236650.1| hypothetical protein TERG_03696	0.462806
TERG_05514	gi|327297893|ref|XP_003233640.1| oligosaccharyltransferase subunit ribophorin II	0.462648
TERG_08400	gi|607883141|gb|EZF27777.1| hypothetical protein H100_00261	0.461388
TERG_03033	gi|327302578|ref|XP_003235981.1| hypothetical protein TERG_03033	0.460759
TERG_07688	gi|607881880|gb|EZF26620.1| hypothetical protein H100_01267	0.460387
TERG_00256	gi|327307154|ref|XP_003238268.1| 26S protease regulatory subunit 6A	0.460061
TERG_03956	gi|327300425|ref|XP_003234905.1| hypothetical protein TERG_03956	0.45947
TERG_00748	gi|607865158|gb|EZF10598.1| argininosuccinate synthase	0.459073
TERG_06722	gi|327296073|ref|XP_003232731.1| hypothetical protein TERG_06722	0.459017
TERG_02521	gi|327306239|ref|XP_003237811.1| 60S ribosomal protein L28	0.458933
TERG_01942	gi|327305059|ref|XP_003237221.1| sn-1,2-diacylglycerol cholinephosphotransferase	0.458907
TERG_04478	gi|302506400|ref|XP_003015157.1| hypothetical protein ARB_06918	0.457787
TERG_08887	gi|327296706|ref|XP_003233047.1| adenine phosphoribosyltransferase	0.457435
TERG_03772	gi|327304072|ref|XP_003236728.1| hypothetical protein TERG_03772	0.457356
TERG_02559	gi|327306317|ref|XP_003237850.1| hypothetical protein TERG_02559	0.45723
TERG_00504	gi|327307646|ref|XP_003238514.1| hypothetical protein TERG_00504	0.45719
TERG_04058	gi|607877660|gb|EZF22773.1| STE/STE11 protein kinase	0.457177
TERG_08356	gi|327292721|ref|XP_003231058.1| hypothetical protein TERG_08356	0.456916
TERG_08903	gi|327297346|ref|XP_003233367.1| hypothetical protein TERG_08903	0.456813
TERG_06528	gi|607881261|gb|EZF26056.1| hypothetical protein H100_01752	0.456471
TERG_00555	gi|327307746|ref|XP_003238564.1| hypothetical protein TERG_00555	0.456259
TERG_05585	gi|327298035|ref|XP_003233711.1| hypothetical protein TERG_05585	0.455827
TERG_01754	gi|302501320|ref|XP_003012652.1| oxidoreductase, 2-nitropropane dioxygenase family, putative	0.45529
TERG_07557	gi|327294485|ref|XP_003231938.1| hypothetical protein TERG_07557	0.455219
TERG_08680	gi|327308770|ref|XP_003239076.1| hypothetical protein TERG_08680	0.454232
TERG_00460	gi|607865547|gb|EZF10956.1| hypothetical protein H100_07896	0.453843
TERG_04281	gi|327301065|ref|XP_003235225.1| woronin body major protein	0.453759
TERG_02699	gi|607961058|gb|EZF91684.1| hypothetical protein H113_07442	0.452311
TERG_08188	gi|327293413|ref|XP_003231403.1| mitochondrial cation transporter	0.452149
TERG_04521	gi|327301553|ref|XP_003235469.1| hypothetical protein TERG_04521	0.452103
TERG_05697	gi|327298263|ref|XP_003233825.1| short chain dehydrogenase/reductase	0.451778
TERG_07511	gi|327294393|ref|XP_003231892.1| hypothetical protein TERG_07511	0.451684
TERG_07599	gi|327294575|ref|XP_003231983.1| RAM signalling pathway protein domain-containing protein	0.451125
TERG_11940	gi|674806484|gb|KFL61056.1| hypothetical protein TERG_11940	0.45049
TERG_06307	gi|327297240|ref|XP_003233314.1| ubiquitin conjugating enzyme	0.450242
TERG_00649	gi|327307938|ref|XP_003238660.1| hypothetical protein TERG_00649	0.450234
TERG_04316	gi|607877497|gb|EZF22625.1| hypothetical protein H100_04550	0.449682
TERG_01150	gi|327308954|ref|XP_003239168.1| hypothetical protein TERG_01150	0.44798
TERG_05310	gi|327300052|ref|XP_003234719.1| kynurenine 3-monooxygenase	0.447489
TERG_05954	gi|327298787|ref|XP_003234087.1| disulfide isomerase	0.446731
TERG_02249	gi|327305681|ref|XP_003237532.1| phenylacetyl-CoA ligase	0.446045
TERG_08346	gi|327292701|ref|XP_003231048.1| hypothetical protein TERG_08346	0.445358
TERG_04747	gi|327298920|ref|XP_003234153.1| phosphatidylglycerol/phosphatidylinositol transfer protein	0.445278
TERG_01135	gi|327308924|ref|XP_003239153.1| hypothetical protein TERG_01135	0.445086
TERG_01441	gi|327309530|ref|XP_003239456.1| hypothetical protein TERG_01441	0.443915
TERG_01034	gi|327308716|ref|XP_003239049.1| hypothetical protein TERG_01034	0.443156
TERG_05700	gi|607879444|gb|EZF24399.1| hypothetical protein H100_03088	0.442957
TERG_05345	gi|296816098|ref|XP_002848386.1| 60S ribosomal protein L43	0.442896
TERG_00337	gi|327307312|ref|XP_003238347.1| transcription initiation factor IIB	0.44246
TERG_07721	gi|327294819|ref|XP_003232105.1| isopenicillin N-CoA epimerase	0.442207
TERG_04724	gi|607879025|gb|EZF24020.1| hypothetical protein H100_03398	0.441784
TERG_02431	gi|674806102|gb|EGD86167.2| hypothetical protein TERG_02431	0.441514
TERG_03861	gi|327300233|ref|XP_003234809.1| C2H2 transcription factor	0.440746
TERG_05931	gi|327298741|ref|XP_003234064.1| hypothetical protein TERG_05931	0.440345
TERG_07951	gi|327293908|ref|XP_003231650.1| hypothetical protein TERG_07951	0.440231
TERG_01629	gi|327304423|ref|XP_003236903.1| CAMK/CAMKL/MARK protein kinase	0.439939
TERG_00501	gi|327307640|ref|XP_003238511.1| hypothetical protein TERG_00501	0.439051
TERG_06732	gi|607880968|gb|EZF25773.1| hypothetical protein H100_01962	0.438167
TERG_02430	gi|327306047|ref|XP_003237715.1| hypothetical protein TERG_02430	0.437918
TERG_11517	gi|607865945|gb|EZF11325.1| hypothetical protein H100_07542	0.437328
TERG_03977	gi|327300469|ref|XP_003234927.1| hypothetical protein TERG_03977	0.436849
TERG_05493	gi|327297849|ref|XP_003233618.1| hypothetical protein TERG_05493	0.436386
TERG_03000	gi|674806449|gb|EGD86741.2| hypothetical protein TERG_03000	0.435854
TERG_03343	gi|327303212|ref|XP_003236298.1| delta 8-(E)-sphingolipid desaturase	0.4355
TERG_04586	gi|607877232|gb|EZF22377.1| ribonucleoside-diphosphate reductase large chain	0.434749
TERG_07107	gi|327295126|ref|XP_003232258.1| hypothetical protein TERG_07107	0.43469
TERG_06576	gi|607881204|gb|EZF26001.1| hypothetical protein H100_01803	0.434388
TERG_05614	gi|607879550|gb|EZF24497.1| hypothetical protein H100_02993	0.434178
TERG_02225	gi|607866751|gb|EZF12083.1| hypothetical protein H100_06906	0.433473
TERG_00003	gi|327306638|ref|XP_003238010.1| 26S proteasome regulatory subunit	0.43309
TERG_03139	gi|327302794|ref|XP_003236089.1| hypothetical protein TERG_03139	0.431265
TERG_03043	gi|327302598|ref|XP_003235991.1| RNA binding effector protein Scp160	0.430648
TERG_02677	gi|327306555|ref|XP_003237969.1| CDC7 protein kinase	0.429571
TERG_00157	gi|327306948|ref|XP_003238165.1| chitin biosynthesis protein	0.429154
TERG_05435	gi|327297733|ref|XP_003233560.1| hypothetical protein TERG_05435	0.428826
TERG_04315	gi|607877574|gb|EZF22699.1| hypothetical protein H100_04549	0.428786
TERG_08222	gi|327293479|ref|XP_003231436.1| hypothetical protein TERG_08222	0.428641
TERG_06690	gi|607881113|gb|EZF25915.1| hypothetical protein H100_01918	0.427977
TERG_02225	gi|327305631|ref|XP_003237507.1| Ulp1 protease	0.427337
TERG_01614	gi|327304393|ref|XP_003236888.1| 14-3-3-like protein	0.427224
TERG_03234	gi|327302984|ref|XP_003236184.1| hypothetical protein TERG_03234	0.425183
TERG_04559	gi|327301625|ref|XP_003235505.1| glucosidase II alpha subunit	0.42381
TERG_07360	gi|607881291|gb|EZF26078.1| hypothetical protein H100_01730	0.423699
TERG_04334	gi|327301171|ref|XP_003235278.1| hypothetical protein TERG_04334	0.423581
TERG_06445	gi|327297524|ref|XP_003233456.1| hypothetical protein TERG_06445	0.423182
TERG_05647	gi|327298161|ref|XP_003233774.1| protein kinase activator Bem1	0.422285
TERG_00309	gi|327307256|ref|XP_003238319.1| hypothetical protein TERG_00309	0.421716
TERG_05475	gi|327297813|ref|XP_003233600.1| Got1 family protein	0.421349
TERG_06971	gi|327296571|ref|XP_003232980.1| hypothetical protein TERG_06971	0.420851
TERG_05091	gi|327299604|ref|XP_003234495.1| hypothetical protein TERG_05091	0.419435
TERG_03356	gi|327303238|ref|XP_003236311.1| hypothetical protein TERG_03356	0.419388
TERG_06173	gi|607880385|gb|EZF25244.1| protein transporter SEC23	0.41911
TERG_08339	gi|327293110|ref|XP_003231252.1| hypothetical protein TERG_08339	0.418753
TERG_03243	gi|327303002|ref|XP_003236193.1| mitochondrial 37S ribosomal protein RSM18	0.418622
TERG_05525	gi|327297917|ref|XP_003233652.1| hypothetical protein TERG_05525	0.418578
TERG_05090	gi|607878445|gb|EZF23504.1| hypothetical protein H100_03770	0.417796
TERG_08610	gi|674810241|gb|EGD92393.2| GPI mannosyltransferase 4	0.416665
TERG_02907	gi|607876822|gb|EZF21998.1| hypothetical protein H100_05177	0.416457
TERG_06719	gi|327296067|ref|XP_003232728.1| hypothetical protein TERG_06719	0.416123
TERG_05408	gi|327297683|ref|XP_003233535.1| ThiJ/PfpI family protein	0.416005
TERG_00383	gi|326470919|gb|EGD94928.1| 60S ribosomal protein L16	0.415025
TERG_06159	gi|327296936|ref|XP_003233162.1| hypothetical protein TERG_06159	0.414927
TERG_02055	gi|327305283|ref|XP_003237333.1| hypothetical protein TERG_02055	0.414924
TERG_08354	gi|327292717|ref|XP_003231056.1| hypothetical protein TERG_08354	0.414144
TERG_01216	gi|327309086|ref|XP_003239234.1| peptidyl-tRNA hydrolase	0.41301
TERG_04149	gi|327300811|ref|XP_003235098.1| ATP-dependent Clp protease	0.412917
TERG_02878	gi|607876782|gb|EZF21958.1| eukaryotic translation initiation factor 3 subunit F	0.412484
TERG_00104	gi|327306842|ref|XP_003238112.1| glucosamine 6-phosphate N-acetyltransferase	0.412477
TERG_06112	gi|607880424|gb|EZF25274.1| hypothetical protein H100_02351	0.412476
TERG_04637	gi|327301777|ref|XP_003235581.1| flavoprotein	0.412013
TERG_08355	gi|327292719|ref|XP_003231057.1| alcohol dehydrogenase	0.411803
TERG_11545	gi|674804801|gb|KFL60198.1| hypothetical protein TERG_11545	0.411596
TERG_04678	gi|327301855|ref|XP_003235620.1| hypothetical protein TERG_04678	0.411113
TERG_06296	gi|607880209|gb|EZF25088.1| hypothetical protein H100_02537	0.410445
TERG_08046	gi|327293127|ref|XP_003231260.1| hypothetical protein TERG_08046	0.409246
TERG_08625	gi|327292321|ref|XP_003230860.1| dimethylallyl tryptophan synthase	0.409169
TERG_04383	gi|607877421|gb|EZF22555.1| hypothetical protein H100_04620	0.409078
TERG_08372	gi|327292755|ref|XP_003231075.1| hypothetical protein TERG_08372	0.407887
TERG_05787	gi|607879347|gb|EZF24305.1| hypothetical protein H100_03178	0.407842
TERG_06615	gi|302510565|ref|XP_003017234.1| hypothetical protein ARB_04111	0.406751
TERG_06607	gi|327295839|ref|XP_003232614.1| hypothetical protein TERG_06607	0.406212
TERG_02216	gi|327305613|ref|XP_003237498.1| glutamyl-tRNA synthetase	0.405933
TERG_00484	gi|607960301|gb|EZF91001.1| hypothetical protein H113_07966	0.40501
TERG_06902	gi|607880751|gb|EZF25565.1| hypothetical protein H100_02140	0.404792
TERG_06946	gi|327296519|ref|XP_003232954.1| ARP2/3 complex subunit	0.404689
TERG_05394	gi|327300222|ref|XP_003234804.1| Cullin binding protein CanA	0.403405
TERG_01999	gi|327305171|ref|XP_003237277.1| RNA-3'-phosphate cyclase	0.402166
TERG_05583	gi|327298031|ref|XP_003233709.1| 6-methylsalicylic acid synthase	0.400502
TERG_01278	gi|327309212|ref|XP_003239297.1| beta-glucosidase	0.400241
TERG_02364	gi|327305911|ref|XP_003237647.1| hypothetical protein TERG_02364	0.399348
TERG_00622	gi|674804997|gb|EGD84340.2| hypothetical protein TERG_00622	0.399291
TERG_06384	gi|327297402|ref|XP_003233395.1| hypothetical protein TERG_06384	0.398945
TERG_07781	gi|327293574|ref|XP_003231483.1| hypothetical protein TERG_07781	0.398692
TERG_05125	gi|327299670|ref|XP_003234528.1| hypothetical protein TERG_05125	0.398692
TERG_01989	gi|327305151|ref|XP_003237267.1| pre-mRNA splicing factor	0.397993
TERG_02062	gi|327305299|ref|XP_003237341.1| hypothetical protein TERG_02062	0.397199
TERG_01400	gi|327309448|ref|XP_003239415.1| hypothetical protein TERG_01400	0.397016
TERG_03922	gi|327300357|ref|XP_003234871.1| PENR2 protein	0.396991
TERG_04458	gi|327301421|ref|XP_003235403.1| inosine triphosphate pyrophosphatase	0.395734
TERG_03840	gi|327304212|ref|XP_003236798.1| hypothetical protein TERG_03840	0.395657
TERG_04087	gi|327300685|ref|XP_003235035.1| DnaJ domain-containing protein	0.394491
TERG_07044	gi|607968798|gb|EZF98839.1| hypothetical protein H113_01399	0.394372
TERG_03705	gi|327303934|ref|XP_003236659.1| hypothetical protein TERG_03705	0.394301
TERG_00640	gi|327307916|ref|XP_003238649.1| eukaryotic translation initiation factor 3	0.394294
TERG_07232	gi|607881471|gb|EZF26237.1| potassium/sodium efflux P-type ATPase, fungal-type	0.393138
TERG_06290	gi|327297206|ref|XP_003233297.1| hypothetical protein TERG_06290	0.392679
TERG_01689	gi|327304547|ref|XP_003236965.1| F-box protein	0.392548
TERG_05094	gi|327299610|ref|XP_003234498.1| hypothetical protein TERG_05094	0.392159
TERG_02267	gi|327305717|ref|XP_003237550.1| hypothetical protein TERG_02267	0.391632
TERG_01185	gi|327309024|ref|XP_003239203.1| hypothetical protein TERG_01185	0.390919
TERG_02826	gi|327302162|ref|XP_003235773.1| hypothetical protein TERG_02826	0.389706
TERG_00682	gi|327308006|ref|XP_003238694.1| RNA polymerase II transcriptional coactivator	0.389016
TERG_06527	gi|302510731|ref|XP_003017317.1| methyltransferase LaeA-like, putative	0.387694
TERG_07136	gi|327295184|ref|XP_003232287.1| CaaX farnesyltransferase beta subunit	0.387518
TERG_01336	gi|327309324|ref|XP_003239353.1| hypothetical protein TERG_01336	0.387051
TERG_02691	gi|674806244|gb|EGD86434.2| hypothetical protein TERG_02691, partial	0.386515
TERG_04134	gi|607877755|gb|EZF22868.1| hypothetical protein H100_04369	0.385962
TERG_02458	gi|327306107|ref|XP_003237745.1| hypothetical protein TERG_02458	0.385853
TERG_07224	gi|327295362|ref|XP_003232376.1| hypothetical protein TERG_07224	0.385554
TERG_02043	gi|607867071|gb|EZF12384.1| hypothetical protein H100_06710	0.38539
TERG_02399	gi|327305981|ref|XP_003237682.1| RNA-directed RNA polymerase	0.384587
TERG_08087	gi|327293207|ref|XP_003231300.1| hypothetical protein TERG_08087	0.384567
TERG_01670	gi|327304511|ref|XP_003236947.1| NAD-isocitrate dehydrogenase subunit I	0.384099
TERG_01962	gi|327305097|ref|XP_003237240.1| hypothetical protein TERG_01962	0.383878
TERG_08016	gi|327294044|ref|XP_003231718.1| calcium transporter	0.383421
TERG_05800	gi|327298475|ref|XP_003233931.1| hypothetical protein TERG_05800	0.383265
TERG_08553	gi|327292499|ref|XP_003230948.1| ran exchange factor Prp20/Pim1	0.383165
TERG_06997	gi|327294900|ref|XP_003232145.1| fungal specific transcription factor domain-containing protein	0.382932
TERG_00243	gi|327307128|ref|XP_003238255.1| hypothetical protein TERG_00243	0.382816
TERG_02285	gi|607961476|gb|EZF92075.1| hypothetical protein H113_07000	0.380994
TERG_03984	gi|327300481|ref|XP_003234933.1| hypothetical protein TERG_03984	0.380673
TERG_03577	gi|607870793|gb|EZF16034.1| hypothetical protein H100_05886	0.380624
TERG_01223	gi|607864450|gb|EZF09943.1| hypothetical protein H100_08692	0.380602
TERG_00443	gi|327307520|ref|XP_003238451.1| hypothetical protein TERG_00443	0.380446
TERG_05807	gi|327298489|ref|XP_003233938.1| kynurenine 3-monooxygenase	0.380307
TERG_04090	gi|327300691|ref|XP_003235038.1| membrane biogenesis protein Yop1	0.379771
TERG_05342	gi|607965266|gb|EZF95605.1| hypothetical protein H113_04052	0.378017
TERG_00856	gi|327308356|ref|XP_003238869.1| hypothetical protein TERG_00856	0.377945
TERG_06317	gi|327297262|ref|XP_003233325.1| phosducin	0.376788
TERG_02868	gi|327302248|ref|XP_003235816.1| SNF7 family protein	0.376682
TERG_02901	gi|327302314|ref|XP_003235849.1| N-acetyltransferase complex ARD1 subunit	0.375308
TERG_03422	gi|607871017|gb|EZF16254.1| hypothetical protein H100_05719	0.374839
TERG_01731	gi|327304633|ref|XP_003237008.1| hypothetical protein TERG_01731	0.374736
TERG_01914	gi|607867448|gb|EZF12753.1| hypothetical protein H100_06572	0.373628
TERG_05021	gi|327299466|ref|XP_003234426.1| C6 transcription factor	0.372855
TERG_07780	gi|327293570|ref|XP_003231481.1| hypothetical protein TERG_07780	0.372768
TERG_03024	gi|327302558|ref|XP_003235971.1| hypothetical protein TERG_03024	0.372476
TERG_06074	gi|302511585|ref|XP_003017744.1| hypothetical protein ARB_04627	0.370902
TERG_05843	gi|607879424|gb|EZF24382.1| hypothetical protein H100_03236	0.370224
TERG_07926	gi|607969583|gb|EZF99561.1| hypothetical protein H113_00816	0.368124
TERG_03837	gi|327304206|ref|XP_003236795.1| pyridoxal-phosphate dependent enzyme	0.36755
TERG_01358	gi|607864270|gb|EZF09771.1| spermidine synthase	0.367223
TERG_06547	gi|327295723|ref|XP_003232556.1| glycerophosphoryl diester phosphodiesterase	0.367163
TERG_00427	gi|327307488|ref|XP_003238435.1| tRNA splicing 2' phosphotransferase	0.366139
TERG_01102	gi|327308856|ref|XP_003239119.1| 60S ribosomal protein L8	0.362298
TERG_00174	gi|607865898|gb|EZF11281.1| ATPase GET3	0.361487
TERG_01270	gi|327309196|ref|XP_003239289.1| AMP dependent ligase	0.360866
TERG_08487	gi|327292626|ref|XP_003231011.1| hypothetical protein TERG_08487	0.36029
TERG_00049	gi|607866046|gb|EZF11419.1| hypothetical protein H100_07466	0.359349
TERG_11562	gi|607865693|gb|EZF11097.1| hypothetical protein H100_07838	0.35873
TERG_06208	gi|327297038|ref|XP_003233213.1| hypothetical protein TERG_06208	0.357582
TERG_05911	gi|327298699|ref|XP_003234043.1| mitochondrial DnaJ chaperone	0.356737
TERG_07015	gi|327294936|ref|XP_003232163.1| hypothetical protein TERG_07015	0.3567
TERG_06759	gi|327296145|ref|XP_003232767.1| C2H2 transcription factor	0.356251
TERG_05804	gi|327298483|ref|XP_003233935.1| EF hand domain-containing protein	0.355825
TERG_04088	gi|327300687|ref|XP_003235036.1| PIG-X/PBN1 domain-containing protein	0.355564
TERG_05838	gi|327298551|ref|XP_003233969.1| hypothetical protein TERG_05838	0.355326
TERG_05852	gi|327298579|ref|XP_003233983.1| FKBP-type peptidyl-prolyl cis-trans isomerase	0.354533
TERG_11807	gi|607866837|gb|EZF12162.1| hypothetical protein H100_06807	0.353125
TERG_00362	gi|327307364|ref|XP_003238373.1| glutaminase	0.351387
TERG_00441	gi|674804861|gb|EGD84158.2| peptidyl-prolyl cis-trans isomerase pin4	0.350813
TERG_08493	gi|327292638|ref|XP_003231017.1| cell cycle control protein	0.350057
TERG_05805	gi|607879369|gb|EZF24327.1| hypothetical protein H100_03197	0.349148
TERG_01510	gi|327309668|ref|XP_003239525.1| proline-specific permease	0.345884
TERG_08787	gi|674806828|gb|EGD87322.2| hypothetical protein TERG_08787	0.343894
TERG_05010	gi|327299446|ref|XP_003234416.1| hypothetical protein TERG_05010	0.340008
TERG_01242	gi|327309138|ref|XP_003239260.1| short chain dehydrogenase/reductase	0.33931
TERG_01564	gi|327304293|ref|XP_003236838.1| pyruvate carboxylase	0.33906
TERG_07008	gi|327294922|ref|XP_003232156.1| acetylornithine deacetylase	0.337376
TERG_02140	gi|607866844|gb|EZF12169.1| hypothetical protein H100_06814	0.336167
TERG_06359	gi|607880073|gb|EZF24965.1| hypothetical protein H100_02606	0.336095
TERG_01677	gi|327304523|ref|XP_003236953.1| glucosamine-fructose-6-phosphate aminotransferase	0.335931
TERG_06662	gi|607881078|gb|EZF25880.1| eukaryotic translation initiation factor 3 subunit B	0.332114
TERG_01304	gi|327309262|ref|XP_003239322.1| hypothetical protein TERG_01304	0.331612
TERG_00606	gi|327307848|ref|XP_003238615.1| alpha-1,6 mannosyltransferase subunit Mnn9	0.330228
TERG_06153	gi|327296924|ref|XP_003233156.1| hypothetical protein TERG_06153	0.330146
TERG_05183	gi|327299788|ref|XP_003234587.1| mitochondrial 37S ribosomal protein YmS16	0.329615
TERG_00994	gi|327308632|ref|XP_003239007.1| UDP-glucose:glycoprotein glucosyltransferase	0.327352
TERG_00332	gi|327307302|ref|XP_003238342.1| nuclear transport factor 2	0.327102
TERG_05667	gi|607879491|gb|EZF24443.1| hypothetical protein H100_03053	0.32487
TERG_06538	gi|607881150|gb|EZF25947.1| hypothetical protein H100_01762	0.323055
TERG_07584	gi|327294543|ref|XP_003231967.1| short chain dehydrogenase/reductase	0.322332
TERG_07305	gi|327295528|ref|XP_003232459.1| caffeine-induced death protein Cid2	0.321799
TERG_00730	gi|327308104|ref|XP_003238743.1| hypothetical protein TERG_00730	0.317641
TERG_11827	gi|607866668|gb|EZF12005.1| hypothetical protein H100_06948	0.316304
TERG_06398	gi|607880125|gb|EZF25017.1| hypothetical protein H100_02648	0.315519
TERG_00537	gi|327307710|ref|XP_003238546.1| dihydrodipicolinate synthetase	0.310005
TERG_00575	gi|327307786|ref|XP_003238584.1| hypothetical protein TERG_00575	0.304363
TERG_01612	gi|327304389|ref|XP_003236886.1| enolase	0.303914
TERG_03288	gi|327303094|ref|XP_003236239.1| arginine N-methyltransferase	0.302995
TERG_01606	gi|327304377|ref|XP_003236880.1| peptidase	0.302593
TERG_06211	gi|327297044|ref|XP_003233216.1| hypothetical protein TERG_06211	0.301926
TERG_03574	gi|327303682|ref|XP_003236533.1| hypothetical protein TERG_03574	0.301304
TERG_02139	gi|327305453|ref|XP_003237418.1| translation initiation factor eIF3	0.300329
TERG_04507	gi|607964398|gb|EZF94810.1| hypothetical protein H113_04778	0.299457
TERG_01646	gi|327304459|ref|XP_003236921.1| hypothetical protein TERG_01646	0.299302
TERG_01655	gi|327304479|ref|XP_003236931.1| MFS monocarboxylate transporter	0.298179
TERG_07222	gi|607881460|gb|EZF26226.1| hypothetical protein H100_01585	0.292044
TERG_06511	gi|327295649|ref|XP_003232519.1| mitochondrial escape protein 2	0.290165
TERG_01379	gi|327309414|ref|XP_003239398.1| serine/threonine protein phosphatase 2A activator 2	0.289446
TERG_11702	gi|607864405|gb|EZF09902.1| hypothetical protein H100_08795	0.287412
TERG_05550	gi|327297967|ref|XP_003233677.1| serine/threonine protein kinase	0.286617
TERG_02219	gi|327305619|ref|XP_003237501.1| hypothetical protein TERG_02219	0.286095
TERG_08152	gi|607882780|gb|EZF27439.1| hypothetical protein H100_00539	0.285186
TERG_08626	gi|327292323|ref|XP_003230861.1| C6 transcription factor	0.283286
TERG_00738	gi|607865147|gb|EZF10587.1| 60S ribosomal protein L44	0.27598
TERG_01303	gi|327309260|ref|XP_003239321.1| hypothetical protein TERG_01303	0.266965
TERG_06965	gi|302500650|ref|XP_003012318.1| hypothetical protein ARB_01277	0.246079
TERG_00739	gi|296821956|ref|XP_002850207.1| bi-ubiquitin	-0.282584
TERG_06451	gi|327297536|ref|XP_003233462.1| nucleolus protein required for cell viability	-0.286485
TERG_07499	gi|607882173|gb|EZF26897.1| hypothetical protein H100_01074	-0.305749
TERG_00674	gi|327307990|ref|XP_003238686.1| actin	-0.30622
TERG_06449	gi|327297532|ref|XP_003233460.1| CCAAT-binding factor complex subunit HapE	-0.312283
TERG_03916	gi|327300343|ref|XP_003234864.1| geranylgeranyl pyrophosphate synthetase	-0.31329
TERG_02478	gi|327306147|ref|XP_003237765.1| hypothetical protein TERG_02478	-0.31486
TERG_03960	gi|327300433|ref|XP_003234909.1| hypothetical protein TERG_03960	-0.317206
TERG_07402	gi|327294175|ref|XP_003231783.1| hypothetical protein TERG_07402	-0.323428
TERG_00323	gi|327307284|ref|XP_003238333.1| DNA damage response protein	-0.324053
TERG_06078	gi|327296778|ref|XP_003233083.1| eukaryotic translation initiation factor 3 subunit	-0.324719
TERG_06628	gi|327295883|ref|XP_003232636.1| RNA polymerase II transcription mediator complex subunit	-0.32478
TERG_02658	gi|327306517|ref|XP_003237950.1| CAMK/CAMKL/AMPK protein kinase	-0.325231
TERG_05766	gi|327298409|ref|XP_003233898.1| hypothetical protein TERG_05766	-0.326974
TERG_03860	gi|326485398|gb|EGE09408.1| nuclear distribution protein nudF	-0.327768
TERG_01094	gi|327308838|ref|XP_003239110.1| UDP-galactose transporter	-0.332191
TERG_06560	gi|607881176|gb|EZF25973.1| pyruvate dehydrogenase (acetyl-transferring) E1 component, alpha subunit	-0.333908
TERG_05367	gi|327300166|ref|XP_003234776.1| nuclear export protein Noc3	-0.334689
TERG_04043	gi|607877640|gb|EZF22753.1| hypothetical protein H100_04273	-0.335155
TERG_00393	gi|327307426|ref|XP_003238404.1| hypothetical protein TERG_00393	-0.335768
TERG_01669	gi|327304509|ref|XP_003236946.1| methyltransferase	-0.336356
TERG_08239	gi|327292906|ref|XP_003231150.1| mitochondrial outer membrane protein	-0.336676
TERG_03777	gi|327304082|ref|XP_003236733.1| hypothetical protein TERG_03777	-0.337257
TERG_00282	gi|327307204|ref|XP_003238293.1| hypothetical protein TERG_00282	-0.338962
TERG_00081	gi|327306796|ref|XP_003238089.1| BSD domain-containing protein	-0.342488
TERG_00137	gi|327306908|ref|XP_003238145.1| hypothetical protein TERG_00137	-0.343535
TERG_01027	gi|302497493|ref|XP_003010747.1| hypothetical protein ARB_03449	-0.344086
TERG_02393	gi|327305971|ref|XP_003237677.1| hypothetical protein TERG_02393	-0.345414
TERG_02602	gi|327306405|ref|XP_003237894.1| fatty acid desaturase	-0.345656
TERG_07416	gi|327294203|ref|XP_003231797.1| peroxisome targeting signal receptor Pex7	-0.345754
TERG_06333	gi|607880022|gb|EZF24914.1| hypothetical protein H100_02576	-0.348053
TERG_02459	gi|607866571|gb|EZF11919.1| hypothetical protein H100_07148	-0.348179
TERG_04538	gi|327301583|ref|XP_003235484.1| pyruvate dehydrogenase kinase	-0.348684
TERG_00394	gi|327307428|ref|XP_003238405.1| hypothetical protein TERG_00394	-0.348764
TERG_01683	gi|674805685|gb|EGD85410.2| hypothetical protein TERG_01683	-0.350313
TERG_05789	gi|327298453|ref|XP_003233920.1| NADH-cytochrome b5 reductase	-0.350995
TERG_01486	gi|327309620|ref|XP_003239501.1| aminotransferase	-0.353527
TERG_06749	gi|607880986|gb|EZF25791.1| hypothetical protein H100_01980	-0.354229
TERG_05448	gi|327297759|ref|XP_003233573.1| hypothetical protein TERG_05448	-0.35515
TERG_08391	gi|327292791|ref|XP_003231093.1| hypothetical protein TERG_08391	-0.355943
TERG_04945	gi|327299318|ref|XP_003234352.1| agmatinase	-0.356379
TERG_00377	gi|327307394|ref|XP_003238388.1| hypothetical protein TERG_00377	-0.356591
TERG_06167	gi|607880400|gb|EZF25257.1| hypothetical protein H100_02401	-0.356645
TERG_01069	gi|607863725|gb|EZF09623.1| hypothetical protein H100_09026	-0.356721
TERG_05446	gi|327297755|ref|XP_003233571.1| hypothetical protein TERG_05446	-0.357395
TERG_08906	gi|327297508|ref|XP_003233448.1| hypothetical protein TERG_08906	-0.357469
TERG_02203	gi|327305585|ref|XP_003237484.1| pH-signaling protein PalC	-0.359374
TERG_05728	gi|327298325|ref|XP_003233856.1| hypothetical protein TERG_05728	-0.35947
TERG_08615	gi|674810247|gb|EGD92398.2| hypothetical protein TERG_08615	-0.361555
TERG_01539	gi|302495709|ref|XP_003009869.1| hypothetical protein ARB_03918	-0.362012
TERG_02447	gi|327306081|ref|XP_003237732.1| ATP sulfurylase	-0.36294
TERG_03429	gi|674806732|gb|EGD87179.2| hypothetical protein TERG_03429	-0.36348
TERG_02920	gi|607875997|gb|EZF21178.1| hypothetical protein H100_05190	-0.363488
TERG_01621	gi|607868109|gb|EZF13394.1| hypothetical protein H100_06262	-0.363607
TERG_06165	gi|674808578|gb|EGD89928.2| hypothetical protein TERG_06165	-0.364181
TERG_04369	gi|327301239|ref|XP_003235312.1| hypothetical protein TERG_04369	-0.364928
TERG_02861	gi|302503861|ref|XP_003013890.1| hypothetical protein ARB_08002	-0.365015
TERG_06237	gi|327297100|ref|XP_003233244.1| hypothetical protein TERG_06237	-0.36553
TERG_02009	gi|327305191|ref|XP_003237287.1| hypothetical protein TERG_02009	-0.366642
TERG_07042	gi|327294990|ref|XP_003232190.1| hypothetical protein TERG_07042	-0.367509
TERG_02298	gi|327305779|ref|XP_003237581.1| hypothetical protein TERG_02298	-0.36796
TERG_11610	gi|607865212|gb|EZF10640.1| hypothetical protein H100_08118	-0.369798
TERG_06201	gi|327297024|ref|XP_003233206.1| F-actin capping protein beta subunit	-0.371012
TERG_08478	gi|327292608|ref|XP_003231002.1| translation initiation factor eif-2b delta subunit	-0.372703
TERG_01237	gi|327309128|ref|XP_003239255.1| HEAT repeat protein	-0.373096
TERG_08451	gi|327292554|ref|XP_003230975.1| hypothetical protein TERG_08451	-0.374299
TERG_02741	gi|327301986|ref|XP_003235685.1| hypothetical protein TERG_02741	-0.374876
TERG_05136	gi|327299692|ref|XP_003234539.1| hypothetical protein TERG_05136	-0.374888
TERG_04147	gi|327300807|ref|XP_003235096.1| hypothetical protein TERG_04147	-0.3751
TERG_01296	gi|327309248|ref|XP_003239315.1| glutamine synthetase	-0.375875
TERG_06529	gi|327295687|ref|XP_003232538.1| RING finger domain-containing protein	-0.377283
TERG_04115	gi|327300741|ref|XP_003235063.1| hypothetical protein TERG_04115	-0.37761
TERG_05775	gi|327298427|ref|XP_003233907.1| protein phosphatase PP1 regulatory subunit Sds22	-0.377628
TERG_08597	gi|607883463|gb|EZF28063.1| hypothetical protein H100_00042	-0.377698
TERG_11832	gi|302505240|ref|XP_003014841.1| hypothetical protein ARB_07402	-0.378269
TERG_05717	gi|327298303|ref|XP_003233845.1| squalene epoxidase	-0.378508
TERG_00455	gi|607887935|gb|EZF29047.1| ribosome-interacting GTPase 1	-0.379686
TERG_04790	gi|327299010|ref|XP_003234198.1| arsenite efflux transporter	-0.381083
TERG_08538	gi|327292471|ref|XP_003230934.1| hypothetical protein TERG_08538	-0.381286
TERG_08363	gi|327292737|ref|XP_003231066.1| tyrosinase	-0.382353
TERG_07552	gi|327294473|ref|XP_003231932.1| hypothetical protein TERG_07552	-0.382633
TERG_02284	gi|327305749|ref|XP_003237566.1| Spc97/Spc98 family protein	-0.38414
TERG_00854	gi|327308352|ref|XP_003238867.1| hypothetical protein TERG_00854	-0.384394
TERG_03621	gi|674806872|gb|EGD87373.2| hypothetical protein TERG_03621	-0.38473
TERG_00821	gi|327308288|ref|XP_003238835.1| thiol methyltransferase	-0.386876
TERG_02913	gi|327302338|ref|XP_003235861.1| LIM domain-containing protein	-0.386913
TERG_04858	gi|327299142|ref|XP_003234264.1| orotate reductase	-0.387238
TERG_03707	gi|327303938|ref|XP_003236661.1| hypothetical protein TERG_03707	-0.387439
TERG_01085	gi|607864683|gb|EZF10164.1| hypothetical protein H100_08549	-0.387563
TERG_00330	gi|327307298|ref|XP_003238340.1| hypothetical protein TERG_00330	-0.387783
TERG_02599	gi|327306399|ref|XP_003237891.1| dihydrolipoamide dehydrogenase	-0.388286
TERG_02594	gi|674806192|gb|EGD86337.2| hypothetical protein TERG_02594	-0.389908
TERG_07059	gi|607881659|gb|EZF26415.1| hypothetical protein H100_01411	-0.390166
TERG_06804	gi|327296241|ref|XP_003232815.1| hypothetical protein TERG_06804	-0.390277
TERG_00824	gi|327308294|ref|XP_003238838.1| alpha,alpha-trehalase	-0.390513
TERG_01877	gi|327304929|ref|XP_003237156.1| hypothetical protein TERG_01877	-0.391955
TERG_01404	gi|327309456|ref|XP_003239419.1| aldehyde dehydrogenase	-0.392362
TERG_06730	gi|327296089|ref|XP_003232739.1| hypothetical protein TERG_06730	-0.392592
TERG_02273	gi|327305729|ref|XP_003237556.1| hypothetical protein TERG_02273	-0.393038
TERG_07438	gi|327294247|ref|XP_003231819.1| hypothetical protein TERG_07438	-0.394745
TERG_03390	gi|327303306|ref|XP_003236345.1| glutathione S-transferase	-0.39483
TERG_07479	gi|607882147|gb|EZF26871.1| hypothetical protein H100_01053	-0.395339
TERG_02491	gi|674806135|gb|EGD86230.2| hypothetical protein TERG_02491	-0.395819
TERG_03413	gi|327303352|ref|XP_003236368.1| nuclear distribution protein NudE	-0.396052
TERG_01032	gi|327308712|ref|XP_003239047.1| HAD superfamily hydrolase	-0.396729
TERG_11578	gi|674804905|gb|KFL60260.1| hypothetical protein TERG_11578	-0.397105
TERG_11820	gi|674805977|gb|KFL60811.1| hypothetical protein TERG_11820	-0.398921
TERG_02835	gi|327302182|ref|XP_003235783.1| hypothetical protein TERG_02835	-0.399225
TERG_03443	gi|327303412|ref|XP_003236398.1| hypothetical protein TERG_03443	-0.399633
TERG_07910	gi|327293828|ref|XP_003231610.1| hypothetical protein TERG_07910	-0.401094
TERG_06282	gi|607967291|gb|EZF97458.1| hypothetical protein H113_02536	-0.401151
TERG_00171	gi|327306976|ref|XP_003238179.1| eukaryotic translation initiation factor 3 subunit E	-0.401239
TERG_03090	gi|327302690|ref|XP_003236037.1| hypothetical protein TERG_03090	-0.401737
TERG_07737	gi|607881827|gb|EZF26572.1| hypothetical protein H100_01320	-0.401955
TERG_01029	gi|327308706|ref|XP_003239044.1| phosducin family protein	-0.402328
TERG_04277	gi|674807297|gb|EGD88026.2| hypothetical protein TERG_04277	-0.402787
TERG_02899	gi|607963822|gb|EZF94279.1| hypothetical protein H113_05198	-0.403518
TERG_01930	gi|607867464|gb|EZF12769.1| hypothetical protein H100_06588	-0.404433
TERG_00635	gi|607865444|gb|EZF10864.1| 40S ribosomal protein S14	-0.404619
TERG_06677	gi|327295983|ref|XP_003232686.1| hypothetical protein TERG_06677	-0.405312
TERG_01489	gi|327309626|ref|XP_003239504.1| MFS transporter	-0.405509
TERG_01994	gi|607867215|gb|EZF12524.1| OPT family oligopeptide transporter	-0.405848
TERG_03221	gi|607871984|gb|EZF17204.1| hypothetical protein H100_05500	-0.40786
TERG_07200	gi|327295314|ref|XP_003232352.1| C2 domain-containing protein	-0.407907
TERG_07731	gi|327294837|ref|XP_003232114.1| 2Fe-2S iron-sulfur cluster binding domain-containing protein	-0.408046
TERG_07435	gi|327294241|ref|XP_003231816.1| hypothetical protein TERG_07435	-0.408216
TERG_00946	gi|327308538|ref|XP_003238960.1| asparaginyl-tRNA synthetase	-0.409404
TERG_06505	gi|327297648|ref|XP_003233518.1| hsp70-like protein	-0.41137
TERG_01906	gi|327304985|ref|XP_003237184.1| hypothetical protein TERG_01906	-0.411516
TERG_06377	gi|607979276|gb|EZG08306.1| hypothetical protein H106_02488	-0.41254
TERG_07198	gi|327295310|ref|XP_003232350.1| DNA polymerase iota	-0.413072
TERG_06346	gi|327297318|ref|XP_003233353.1| Sec7 domain-containing protein	-0.413166
TERG_07660	gi|327294695|ref|XP_003232043.1| zinc metalloproteinase	-0.413202
TERG_07408	gi|327294187|ref|XP_003231789.1| hypothetical protein TERG_07408	-0.413424
TERG_00834	gi|327308312|ref|XP_003238847.1| ribosome biogenesis protein RLP24	-0.413573
TERG_01620	gi|327304405|ref|XP_003236894.1| hypothetical protein TERG_01620	-0.41585
TERG_05679	gi|327298225|ref|XP_003233806.1| 3-hydroxybutyryl CoA dehydrogenase	-0.41586
TERG_03803	gi|327304138|ref|XP_003236761.1| hypothetical protein TERG_03803	-0.416556
TERG_05653	gi|327298173|ref|XP_003233780.1| hypothetical protein TERG_05653	-0.417157
TERG_02535	gi|327306267|ref|XP_003237825.1| nicotinate-nucleotide pyrophosphorylase	-0.417299
TERG_08292	gi|327293016|ref|XP_003231205.1| hypothetical protein TERG_08292	-0.417899
TERG_07260	gi|674809365|gb|EGD91037.2| hypothetical protein TERG_07260	-0.418042
TERG_08126	gi|607882749|gb|EZF27408.1| hypothetical protein H100_00511	-0.421088
TERG_08069	gi|607882871|gb|EZF27526.1| glutathione-disulfide reductase	-0.421494
TERG_02929	gi|327302370|ref|XP_003235877.1| extracellular lipase	-0.421983
TERG_04636	gi|327301775|ref|XP_003235580.1| 4-hydroxybenzoate polyprenyl transferase	-0.423685
TERG_00068	gi|607866073|gb|EZF11446.1| homogentisate 1,2-dioxygenase	-0.423867
TERG_06007	gi|607880612|gb|EZF25439.1| hypothetical protein H100_02243	-0.424217
TERG_03553	gi|327303642|ref|XP_003236513.1| vacuolar ATP synthase subunit B	-0.424233
TERG_05503	gi|327297869|ref|XP_003233628.1| regulatory protein ral2	-0.424238
TERG_02988	gi|327302484|ref|XP_003235934.1| asparaginase	-0.424526
TERG_03822	gi|607869041|gb|EZF14311.1| hypothetical protein H100_06142	-0.424685
TERG_04544	gi|327301595|ref|XP_003235490.1| hypothetical protein TERG_04544	-0.425224
TERG_02072	gi|607866991|gb|EZF12308.1| hypothetical protein H100_06740	-0.425384
TERG_02111	gi|607961748|gb|EZF92332.1| hypothetical protein H113_06816	-0.425526
TERG_00616	gi|327307868|ref|XP_003238625.1| sodium transport ATPase	-0.425783
TERG_05039	gi|607878582|gb|EZF23629.1| ribonucleoprotein-associated protein	-0.426159
TERG_07625	gi|327294627|ref|XP_003232009.1| amino acid transporter	-0.426427
TERG_04669	gi|327301841|ref|XP_003235613.1| hypothetical protein TERG_04669	-0.426975
TERG_05426	gi|327297715|ref|XP_003233551.1| choline sulfatase	-0.427152
TERG_05882	gi|607879189|gb|EZF24162.1| hypothetical protein H100_03281	-0.427528
TERG_05652	gi|607879473|gb|EZF24425.1| leucine aminopeptidase 1	-0.42807
TERG_03511	gi|327303548|ref|XP_003236466.1| hypothetical protein TERG_03511	-0.428229
TERG_05007	gi|327299440|ref|XP_003234413.1| 20S proteasome maturation protein Ump1	-0.428319
TERG_04364	gi|327301229|ref|XP_003235307.1| sulfite oxidase	-0.428599
TERG_08522	gi|302652022|ref|XP_003017874.1| hypothetical protein TRV_08130	-0.428908
TERG_04013	gi|327300539|ref|XP_003234962.1| COP9 signalosome subunit 6	-0.42899
TERG_05995	gi|327296608|ref|XP_003232998.1| hypothetical protein TERG_05995	-0.429683
TERG_03222	gi|327302962|ref|XP_003236173.1| hypothetical protein TERG_03222	-0.429856
TERG_03981	gi|327300475|ref|XP_003234930.1| hypothetical protein TERG_03981	-0.431512
TERG_07703	gi|327294779|ref|XP_003232085.1| DENN domain-containing protein	-0.431684
TERG_00042	gi|327306714|ref|XP_003238048.1| hypothetical protein TERG_00042	-0.431731
TERG_07716	gi|327294807|ref|XP_003232099.1| hypothetical protein TERG_07716	-0.431875
TERG_04114	gi|327300739|ref|XP_003235062.1| tRNA a64-2'-O-ribosylphosphate transferase	-0.432465
TERG_03050	gi|607874520|gb|EZF19714.1| tyrosine-tRNA ligase	-0.432476
TERG_04870	gi|607878813|gb|EZF23833.1| hypothetical protein H100_03547	-0.432514
TERG_08362	gi|327292733|ref|XP_003231064.1| hypothetical protein TERG_08362	-0.432684
TERG_08121	gi|327293277|ref|XP_003231335.1| protein kinase subdomain-containing protein	-0.433241
TERG_06770	gi|327296169|ref|XP_003232779.1| hypothetical protein TERG_06770	-0.433547
TERG_02403	gi|327305989|ref|XP_003237686.1| oxidoreductase	-0.433551
TERG_02339	gi|327305863|ref|XP_003237623.1| phosphopantothenate-cysteine ligase	-0.433794
TERG_00535	gi|327307706|ref|XP_003238544.1| cation-transporting ATPase	-0.434096
TERG_04159	gi|327300829|ref|XP_003235107.1| hypothetical protein TERG_04159	-0.434167
TERG_06095	gi|327296810|ref|XP_003233099.1| hypothetical protein TERG_06095	-0.434569
TERG_03455	gi|327303436|ref|XP_003236410.1| isochorismatase family hydrolase	-0.435788
TERG_06520	gi|315044945|ref|XP_003171848.1| hypothetical protein MGYG_06393	-0.436647
TERG_04400	gi|302653295|ref|XP_003018475.1| MFS monosaccharide transporter, putative	-0.43728
TERG_00237	gi|327307116|ref|XP_003238249.1| U3 small nucleolar RNA associated protein	-0.437415
TERG_06977	gi|327296583|ref|XP_003232986.1| hypothetical protein TERG_06977	-0.437422
TERG_05470	gi|327297803|ref|XP_003233595.1| synaptobrevin	-0.43838
TERG_01639	gi|327304445|ref|XP_003236914.1| DnaJ domain-containing protein	-0.438414
TERG_00464	gi|327307566|ref|XP_003238474.1| hypothetical protein TERG_00464	-0.440482
TERG_01382	gi|327309420|ref|XP_003239401.1| hypothetical protein TERG_01382	-0.442116
TERG_06691	gi|327296011|ref|XP_003232700.1| hypothetical protein TERG_06691	-0.442327
TERG_08700	gi|327304435|ref|XP_003236909.1| hypothetical protein TERG_08700	-0.442761
TERG_07818	gi|327293646|ref|XP_003231519.1| hypothetical protein TERG_07818	-0.443096
TERG_08140	gi|327293315|ref|XP_003231354.1| hypothetical protein TERG_08140	-0.443114
TERG_01269	gi|327309194|ref|XP_003239288.1| 2-methylcitrate dehydratase	-0.443158
[truncated: 1,466 more rows]
